# Supplementary material for: Epigenomics and transcriptomics of systemic sclerosis CD4+ T cells reveal long-range dysregulation of key inflammatory pathways mediated by disease-associated susceptibility loci
Source: Genome Med. 2020 Sep 25;12:81. doi: 10.1186/s13073-020-00779-6 (PMC7519528; doi:10.1186/s13073-020-00779-6)
Supplement: Supplementary file 2 — Additional file 2: Table S2. Differentially methylated positions (DMPs) between SSc and healthy control CD4+ T cells. [file 13073_2020_779_MOESM2_ESM.xlsx]

## Sheet: DMPs_annotated
Table S2. Differentially methylated positions (DMPs) between SSc and healthy control CD4+ T cells (FDR < 0.05 and p-value < 0.01)
DMP	logFC	p-value	FDR	Nearest gene
cg14067874	0.663059	0.0058388	0.0341924	MAR1
cg24132580	0.159903	0.0110089	0.0494036	MAR1
cg05506088	0.257672	0.00640444	0.0361157	DEC1
cg16604299	0.502809	0.000123239	0.00467168	DEC1
cg24787800	3.23758	0.000115825	0.00448444	MAR4
cg17764141	0.779627	0.000874865	0.0121287	SEP4
cg23490698	2.19631	0.00199225	0.0188741	SEP4
cg18303477	0.159746	0.00787723	0.0408144	MAR5
cg20005074	-0.353315	0.00475089	0.0304635	SEP7
cg12465060	6.51953	0.00137306	0.0154518	MAR8
cg09527731	0.201087	0.0012583	0.0148068	SEP8
cg05360714	0.202074	0.00603134	0.0348706	SEP9
cg08564487	0.159544	0.00493245	0.0310755	SEP9
cg10426105	0.24299	0.000115136	0.00446476	SEP9
cg20557159	0.374544	0.000361588	0.00780226	SEP9
cg20923885	0.29003	0.000685262	0.0106691	SEP9
cg04389509	0.370853	0.00410562	0.0280892	MAR11
cg05455859	0.300379	0.00464573	0.0300487	SEP11
cg06476781	0.833785	0.000474901	0.00891358	SEP11
cg14095959	0.179913	0.00141602	0.0156737	SEP11
cg15203270	0.182702	0.00217804	0.0197673	SEP11
cg27446137	0.318884	0.00017628	0.00547293	SEP11
cg05333174	0.535128	4.35086e-07	0.000307471	A4GALT
cg07740245	0.707999	0.000680018	0.0106108	AACS
cg08572757	0.374912	0.00178567	0.0178228	AACS
cg16226436	0.475339	0.0112001	0.0499076	AADAC
cg11752380	-0.276133	0.00233347	0.020543	AADACL3
cg24126903	0.344042	0.000222864	0.00610525	AASDHPPT
cg05339956	1.57285	0.00935673	0.0449245	AASS
cg17939040	0.285057	0.00295145	0.0232462	AATF
cg12143110	0.173468	0.00150859	0.0161941	AATK
cg08549495	-0.496831	0.00261306	0.0218407	ABAT
cg07180069	0.222777	0.00795246	0.0410467	ABCA10
cg16207528	0.216144	0.000148774	0.00506179	ABCA13
cg26162020	0.193587	5.48832e-07	0.00032971	ABCA13
cg26309511	0.21946	0.0107715	0.0487227	ABCA13
cg01922613	0.246729	0.00149291	0.0160937	ABCA4
cg10730425	-0.850504	0.0103	0.0474787	ABCA7
cg15138902	0.281793	1.05605e-05	0.00134998	ABCA8
cg20331654	0.289247	0.000272433	0.00671348	ABCB1
cg25129472	0.237188	0.00782544	0.0406642	ABCB10
cg09931783	0.184652	0.00185768	0.0181964	ABCB9
cg25856827	0.200609	0.00460693	0.0299369	ABCC12
cg10158571	0.182058	0.00109	0.0136496	ABCC2
cg14942542	0.331837	0.00718738	0.0386484	ABCC3
cg14321618	0.335376	8.29151e-05	0.00381381	ABCC4
cg22146123	0.334235	0.00107705	0.0135671	ABCC4
cg24603573	0.68088	0.00935293	0.0449212	ABCC4
cg22491250	-2.52067	0.0111247	0.0497142	ABCC4
cg14863940	0.172102	0.00527118	0.0322536	ABCC9
cg25315493	0.404656	0.00291142	0.0231015	ABCF1
cg11630384	0.203144	0.000318517	0.00731767	ABCG1
cg20798124	-0.349321	0.00688827	0.0376343	ABHD10
cg20817100	-3.11712	0.00170087	0.0172699	ABHD15
cg24400553	0.253081	0.00282188	0.0226892	ABHD17A
cg24800130	0.127062	0.00161479	0.0167914	ABHD17A
cg13747066	0.712033	0.00841953	0.0423464	ABHD17B
cg07625513	0.185828	0.00826771	0.0418955	ABHD2
cg23192295	4.04601	0.000382349	0.00804045	ABHD2
cg09655482	0.341602	0.00286509	0.0228953	ABI1
cg20137746	0.446374	0.00427932	0.0287702	ABI1
cg06450441	0.287034	0.000345353	0.00761911	ABI2
cg26334023	0.218704	0.00159107	0.0166559	ABI3
cg13004440	0.178954	0.0109683	0.0492829	ABLIM2
cg25636182	0.322244	0.00501275	0.0313543	ABLIM2
cg06427816	0.381557	0.000584936	0.0098916	ABR
cg07659375	0.176415	0.000214596	0.00599728	ABR
cg13786960	0.150546	0.00504515	0.0314817	ABR
cg05280794	-1.18462	0.00396718	0.0274854	ABR
cg06322185	-0.210645	0.000399709	0.00818464	ABRA
cg24418005	0.185916	0.000324247	0.00736054	ABTB1
cg06125671	0.550638	0.000100391	0.00418103	ABTB2
cg08164906	0.590509	0.00242717	0.020947	ABTB2
cg13289202	0.211831	0.00487879	0.0309066	ABTB2
cg23604590	0.247262	0.00272794	0.0223186	ABTB2
cg09550021	0.174881	0.00865833	0.0430981	ACAD9
cg18531004	-0.346203	0.00189099	0.0183076	ACAD9
cg17793497	0.208177	0.00582754	0.0341701	ACAN
cg27621340	0.332666	6.42574e-05	0.00335194	ACAN
cg26420301	0.287881	0.00289727	0.023038	ACBD5
cg00452199	0.899285	1.7213e-07	0.00019243	ACCS
cg04074835	1.29403	6.36484e-08	0.000119894	ACCS
cg15894661	0.837435	4.47667e-07	0.000307471	ACCS
cg18265608	0.573987	2.44657e-05	0.00203711	ACCS
cg20240860	0.620712	2.20343e-07	0.000194108	ACCS
cg13357330	0.163773	0.00153752	0.0163625	ACER1
cg11137578	0.298454	0.000193229	0.00567331	ACOT12
cg17741014	0.173672	0.00914686	0.0443318	ACOT12
cg21942082	0.260067	0.00446652	0.029536	ACOT12
cg12975130	-0.494413	0.00606633	0.0349663	ACOT12
cg06554701	0.477692	8.60394e-06	0.00122767	ACOT2
cg12773217	0.270877	0.00283478	0.0227403	ACOT2
cg02641839	0.386543	0.000893361	0.0122551	ACOT7
cg24312879	0.245799	0.000883416	0.012193	ACOT7
cg00325918	0.314501	0.000290383	0.0069918	ACOXL
cg10644885	0.397192	0.000934978	0.0125276	ACP5
cg20263889	0.348154	0.0016421	0.0169105	ACP6
cg10331263	0.234138	0.00280155	0.0226195	ACPL2
cg16523868	-0.516847	0.00294055	0.0231994	ACPL2
cg09635994	0.16294	0.00740574	0.0393165	ACR
cg13295812	0.167609	0.00389201	0.0272065	ACRBP
cg06907210	0.253665	0.0055849	0.0333173	ACSF2
cg06371628	0.361937	0.00493012	0.0310705	ACSF3
cg19157368	0.291101	0.00118143	0.0142624	ACSF3
cg27600804	0.209625	0.00743514	0.0393764	ACSF3
cg00287477	0.535507	1.57108e-05	0.00165363	ACSL1
cg07210763	-1.43106	0.0102848	0.047425	ACSL3
cg05281116	0.157595	0.00180377	0.0179328	ACSL6
cg03321508	0.30306	0.00903778	0.0441357	ACSS1
cg15205153	0.617563	0.000222684	0.00610525	ACSS3
cg24091614	0.380814	0.00250914	0.0213294	ACSS3
cg07356654	0.739042	0.0022697	0.0202428	ACTA1
cg18268553	0.38566	0.00234967	0.0205827	ACTA1
cg19612926	0.222943	0.00737211	0.039209	ACTBL2
cg22027920	0.246594	0.0082258	0.0418131	ACTBL2
cg16213219	0.395922	0.000656961	0.0104333	ACTG2
cg23173910	0.539003	0.000548972	0.00955994	ACTG2
cg26397567	0.394467	0.00529071	0.0323226	ACTL6A
cg15418275	0.233821	0.00619937	0.0354676	ACTL7B
cg14801652	0.230747	0.00477092	0.0305422	ACTL8
cg27497046	0.204464	0.00266741	0.0220714	ACTL8
cg02450666	0.623279	0.0107294	0.0486218	ACTN2
cg15219811	0.379479	0.00200181	0.0189222	ACTR1A
cg08202754	0.507526	0.000119015	0.00456279	ACTR3B
cg08257212	-0.176183	0.00584946	0.0342345	ACTR6
cg14292522	-0.261369	0.00682033	0.0374599	ACTR6
cg00996827	0.374139	0.00282693	0.0227068	ACTRT2
cg09028711	0.351825	0.00160631	0.0167548	ACTRT2
cg15579696	0.240474	0.00408171	0.0280235	ACTRT2
cg21402748	0.268042	0.000104193	0.00424578	ACTRT2
cg05292318	0.28005	0.00146239	0.0159388	ACVR1B
cg07960474	0.446446	0.00175858	0.0176175	ACVR2A
cg15681981	-0.702464	0.000499803	0.00914552	ADAM11
cg26354488	-1.26932	0.00140648	0.0156193	ADAM12
cg25090569	0.236785	0.00350952	0.0256847	ADAM19
cg09744448	-0.447894	0.00693818	0.0378042	ADAM19
cg25387487	-0.447644	0.00227025	0.0202428	ADAM19
cg20335590	0.563904	9.35029e-05	0.0040565	ADAM2
cg09701422	4.3854	0.000346332	0.00762739	ADAM20
cg17050062	-4.01539	0.00684739	0.0375064	ADAM20
cg19726803	-1.12474	2.4192e-05	0.00203389	ADAM28
cg11685843	0.338979	0.000113956	0.00442701	ADAM29
cg01160545	0.155023	0.00549471	0.0330604	ADAM30
cg03780701	0.345738	0.000108388	0.00431879	ADAM32
cg07387286	0.249473	0.0103977	0.0477674	ADAM32
cg11583762	0.217623	0.00480712	0.0306673	ADAM32
cg14742937	0.306429	0.0062525	0.0356578	ADAM32
cg18918047	0.336472	0.000384623	0.00806733	ADAM8
cg21061185	1.80058	0.000510705	0.00923023	ADAMDEC1
cg10188097	-0.371804	0.00782617	0.0406642	ADAMTS1
cg07784793	1.75359	0.00582343	0.0341559	ADAMTS12
cg14827469	0.256898	0.00604787	0.0349064	ADAMTS12
cg27410158	-0.305983	0.00209866	0.0193502	ADAMTS12
cg12560877	0.604492	0.00241854	0.0209013	ADAMTS15
cg08641951	-0.314666	0.00111766	0.0138335	ADAMTS16
cg01361068	0.253105	0.00419923	0.0284337	ADAMTS17
cg04836485	0.16681	0.0102915	0.0474504	ADAMTS17
cg07199183	0.279792	0.002157	0.0196688	ADAMTS17
cg09938425	1.9364	0.0101581	0.0470552	ADAMTS17
cg03739573	0.1446	0.010341	0.0476081	ADAMTS18
cg05859267	0.311655	0.00165485	0.0169884	ADAMTS18
cg13193565	0.241187	0.00136615	0.0154222	ADAMTS2
cg25547937	0.25321	3.64431e-05	0.00250727	ADAMTS2
cg01345315	0.189347	0.0109605	0.0492627	ADAMTS20
cg09544307	0.244682	0.00279367	0.0225918	ADAMTS3
cg17888482	0.483573	0.000334503	0.00747935	ADAMTS5
cg25435713	0.19192	0.00150561	0.016175	ADAMTS5
cg23886747	0.277484	0.011149	0.049774	ADAMTS8
cg00697916	0.193577	0.00755703	0.0397536	ADAMTS9
cg04949280	0.210668	0.000686541	0.0106691	ADAMTS9
cg22202670	-0.355226	0.00111674	0.0138335	ADAMTS9
cg07403294	0.167974	0.0027668	0.0224597	ADAMTSL1
cg14083558	0.195803	0.00142251	0.0157155	ADAMTSL2
cg00658405	0.277825	0.000654289	0.0104303	ADAMTSL5
cg09791746	0.415438	0.00387843	0.0271537	ADAMTSL5
cg11676597	0.403111	0.000568095	0.00971346	ADARB1
cg21913632	0.291785	0.00926741	0.0446839	ADARB1
cg06151148	0.276163	0.00294098	0.0231994	ADARB2
cg08482957	0.177154	0.00689629	0.0376646	ADARB2
cg09514185	0.307868	3.72892e-06	0.00087139	ADARB2
cg13406670	0.266478	0.00101171	0.0130982	ADARB2
cg17246535	0.671638	0.00134492	0.0152809	ADARB2
cg17609948	0.28174	0.00537819	0.0326645	ADARB2
cg23248615	0.343254	0.00202093	0.0190086	ADARB2
cg12388925	0.272417	0.000268773	0.00667307	ADCY1
cg04556393	0.227728	0.00147251	0.0159965	ADCY10
cg02163273	0.306557	0.000264985	0.00661613	ADCY2
cg05693721	0.149973	0.00280525	0.0226358	ADCY2
cg15404971	0.227447	0.00425821	0.028678	ADCY2
cg15656347	0.135953	0.00981665	0.0461478	ADCY2
cg25612948	0.238898	0.00674187	0.0372157	ADCY2
cg08830520	0.162423	0.000491259	0.0090901	ADCY6
cg09799856	0.225633	0.00100345	0.0130478	ADCY7
cg00061520	-0.287373	0.0037373	0.0266022	ADCY9
cg01959050	0.337182	0.0086872	0.0431705	ADCY9
cg06991787	0.612881	0.00440832	0.0293138	ADCY9
cg16288125	0.283176	0.00151801	0.0162623	ADCYAP1
cg00256593	0.178825	0.00969076	0.0458468	ADCYAP1R1
cg26203256	0.439199	8.99942e-06	0.00125409	ADD3
cg07711556	-0.649711	0.00260539	0.0217867	ADD3
cg10321370	1.18759	0.0017815	0.0177901	ADGB
cg23949936	0.382293	0.000660227	0.0104617	ADH1A
cg16863617	-1.25041	9.92443e-06	0.00130868	ADH7
cg03371962	0.303405	0.0034919	0.0256066	ADIPOR2
cg24894584	0.292081	0.00590363	0.0344319	ADIPOR2
cg24284172	0.202744	0.00137414	0.015455	ADIRF
cg00530805	0.207496	0.000981575	0.0128893	ADNP
cg19315653	0.393391	0.00029563	0.0070428	ADORA1
cg05962517	0.305137	0.00108215	0.0135975	ADORA2A
cg06963223	0.179053	0.010594	0.0482629	ADORA2A
cg27381549	0.19949	0.00699886	0.0380082	ADORA2A
cg12108278	2.46093	0.00175779	0.0176175	ADORA2B
cg14638948	0.423345	0.00017421	0.00543459	ADRA2A
cg20345896	0.255591	0.00750623	0.0395752	ADRA2A
cg00305522	0.168494	0.00719178	0.0386669	ADRA2C
cg01683724	0.261292	0.000151498	0.00511171	ADRA2C
cg05394500	-1.91843	0.002656	0.0220133	ADRA2C
cg05102049	0.373698	0.00584951	0.0342345	ADRB1
cg03108005	-0.255447	0.00208268	0.019251	ADRB2
cg05210227	0.229197	0.00512978	0.0317462	ADRB3
cg06962677	0.234007	0.00383127	0.0269726	ADRBK1
cg08909592	2.39993	0.00203394	0.0190554	ADRM1
cg08701705	0.489245	0.00319344	0.0242819	ADTRP
cg17433553	-0.427555	0.000829839	0.0118029	ADTRP
cg25289803	0.216683	0.00182378	0.0180564	AEBP1
cg08078137	0.198477	0.00049202	0.00909295	AEBP2
cg14287022	0.255429	0.0018335	0.0180996	AEBP2
cg17645695	0.900328	5.5034e-07	0.00032971	AEBP2
cg20894640	0.355782	0.000843498	0.0118794	AEBP2
cg21330949	0.272795	0.00948921	0.0452789	AEBP2
cg12400956	0.228662	0.00464638	0.0300487	AEN
cg07244414	0.280354	9.36528e-05	0.0040565	AFAP1
cg10135894	0.264969	0.00748796	0.039534	AFAP1
cg12019520	0.202688	0.00778554	0.0405258	AFAP1
cg20230920	0.156876	0.00709549	0.0383323	AFAP1
cg20913009	0.162448	0.00145634	0.0159121	AFAP1
cg27033302	0.109962	0.0102254	0.047237	AFAP1
cg27169846	0.370629	0.0012878	0.0150045	AFAP1
cg00167681	0.272833	0.00024466	0.0063881	AFAP1L1
cg16888080	0.18305	0.00401451	0.0276997	AFAP1L1
cg19715813	2.64459	0.00526255	0.0322308	AFF3
cg16426182	-0.408726	0.00407197	0.0279818	AGA
cg07958898	0.236273	8.33813e-05	0.00382572	AGAP1
cg12506219	0.530654	1.87413e-06	0.000643604	AGAP1
cg14485789	0.200669	0.000158618	0.00523426	AGAP1
cg14662385	0.463193	3.41142e-06	0.000848904	AGAP1
cg26655076	0.217126	0.00268312	0.0221324	AGAP1
cg16096063	-0.284322	0.0016329	0.0168887	AGAP1
cg03505148	0.163301	0.0102223	0.0472337	AGAP2
cg01501264	0.332938	6.27001e-06	0.00103123	AGAP3
cg25907132	1.198	0.00903123	0.0441196	AGAP7
cg12314594	-0.793598	0.00273609	0.0223492	AGBL1
cg16174121	0.200259	0.00105165	0.0134224	AGBL2
cg03775632	0.301353	0.000957948	0.01272	AGBL3
cg20055548	0.323477	0.00726089	0.0388426	AGBL3
cg14553297	0.313979	0.00242744	0.020947	AGL
cg14400073	0.724847	2.35523e-05	0.00200929	AGMO
cg06255004	-0.404991	0.00274395	0.0223683	AGPAT2
cg02869163	0.278695	0.000538556	0.009469	AGPAT3
cg14662585	1.46038	0.00417514	0.0283399	AGR3
cg19978910	0.284826	0.00721395	0.0386948	AGR3
cg21997337	0.331178	0.000697549	0.0107847	AGR3
cg22597216	0.25698	0.000334638	0.00747935	AGR3
cg00430155	0.247951	0.00162614	0.0168586	AGT
cg24474852	0.298889	0.000339198	0.00753168	AGT
cg00779638	0.367692	0.0014173	0.0156753	AGTPBP1
cg10130695	0.264776	0.000203574	0.00585066	AGTPBP1
cg20906621	0.208328	0.00445485	0.0294877	AGTR1
cg04997819	-0.339706	0.00390609	0.027272	AGTR1
cg16020249	0.248808	0.00111273	0.0138082	AHDC1
cg04876095	0.306929	2.17696e-05	0.00192217	AHNAK
cg12842747	0.285564	0.00526297	0.0322308	AHNAK2
cg20137425	0.385135	0.00022913	0.00620656	AHR
cg14519524	-3.17493	0.00796266	0.0410784	AHR
cg17668415	0.312719	0.00529229	0.0323273	AHRR
cg05274242	0.214792	0.00124875	0.0147487	AHSP
cg06301178	0.134048	0.00356302	0.0258614	AHSP
cg09956747	0.171901	0.00710721	0.0383751	AHSP
cg20511453	0.470947	0.00457654	0.0298784	AIDA
cg14551643	0.541498	0.00161085	0.0167634	AIF1L
cg08006713	0.296384	0.000478096	0.00895369	AIFM2
cg02860545	0.171891	0.00219377	0.0198168	AIG1
cg26552913	0.23938	0.00302656	0.0235979	AIG1
cg20043269	0.358642	0.00666325	0.0369612	AIM1
cg05494563	0.178907	0.0078225	0.0406608	AIPL1
cg18689454	0.287996	0.00986544	0.0462651	AIRE
cg21546950	-0.370695	0.00429921	0.0288534	AK5
cg17096111	0.632521	0.000294375	0.00702116	AK7
cg02959407	0.464324	5.77538e-05	0.00319638	AKAP1
cg09423181	0.548244	0.000271716	0.00670978	AKAP1
cg13961503	0.531379	0.00650469	0.0364476	AKAP1
cg12684052	0.305985	0.000734385	0.0110325	AKAP10
cg16696646	0.199143	0.00543737	0.0328667	AKAP10
cg13800038	0.264695	0.000654193	0.0104303	AKAP11
cg06284685	0.455445	0.00505598	0.0315254	AKAP12
cg17846723	0.221126	2.42931e-05	0.00203647	AKAP12
cg23657242	0.215322	0.000534158	0.00943579	AKAP12
cg00151744	0.26198	0.0035662	0.0258799	AKAP13
cg08141629	2.00611	8.196e-06	0.0011947	AKAP13
cg15276331	0.205294	0.00461061	0.0299473	AKAP13
cg17207772	0.38161	0.00928702	0.0447366	AKAP13
cg15235494	0.202281	0.00511428	0.0317084	AKAP7
cg17726535	0.545459	0.00252858	0.0213984	AKAP8
cg19045773	-0.377989	0.001307	0.015085	AKIRIN2
cg22964985	0.294712	0.00599035	0.0347327	AKR1B1
cg16588864	0.173654	0.00445881	0.0295043	AKR1B15
cg16388952	0.42279	0.000283124	0.00687008	AKR1C4
cg05691098	0.651382	0.0039751	0.0275308	AKR1E2
cg07447773	0.204343	0.00401254	0.0276978	AKR7A3
cg11376198	0.449248	0.00208034	0.0192431	AKR7A3
cg18202521	0.459162	0.00527297	0.0322536	AKR7A3
cg13939055	0.221598	0.00137816	0.0154713	AKT3
cg01783195	0.363468	0.0096834	0.0458264	AKTIP
cg03751681	0.330702	0.00494815	0.031126	ALDH1A2
cg06191891	0.290432	0.000336457	0.00749908	ALDH1L1
cg12258454	0.155897	0.00993996	0.0464418	ALDH1L1
cg17304646	0.238604	0.00301884	0.0235799	ALDH1L1
cg10508127	0.349068	0.00133675	0.0152758	ALDH3B2
cg18492926	0.154894	0.00254214	0.0214526	ALDH3B2
cg25314752	0.155571	0.00106863	0.0135325	ALDOC
cg01091079	0.14866	0.00804372	0.0413146	ALG10
cg13519035	0.483079	0.000148895	0.00506179	ALG10
cg16821414	0.219203	9.29844e-07	0.000423371	ALG10
cg17834219	0.160128	0.00331094	0.024814	ALG10
cg25343246	0.219591	0.0023478	0.0205792	ALG10
cg27528748	0.377175	0.000387813	0.00808898	ALG10
cg10577630	0.234471	0.00853352	0.0426822	ALG10B
cg15655495	0.147245	0.00651274	0.0364703	ALG10B
cg21538355	0.278611	0.00351995	0.0257247	ALG10B
cg23361009	0.297412	0.00273942	0.0223573	ALG10B
cg07670736	0.267798	0.00153035	0.0163328	ALG14
cg01026256	0.41962	0.000483673	0.00900729	ALG3
cg19101624	0.288767	0.000735528	0.0110392	ALG6
cg26626184	0.18633	0.00627567	0.0357126	ALG9
cg07491206	0.498519	0.0041203	0.0281373	ALKBH1
cg24324572	0.455785	1.5939e-05	0.00166898	ALKBH3
cg13719712	-0.38212	0.000142788	0.00499794	ALKBH3
cg02603945	0.133684	0.00700712	0.0380272	ALKBH4
cg13525026	1.67946	0.0010743	0.0135527	ALKBH5
cg10621374	0.269777	0.00351305	0.0256966	ALKBH6
cg26002615	0.309768	0.0020804	0.0192431	ALKBH8
cg18955691	-0.442784	0.005138	0.0317758	ALKBH8
cg19825600	-0.362388	0.000558497	0.00963958	ALLC
cg06536773	0.341764	0.00205035	0.0191091	ALPP
cg03020006	0.350506	0.00082062	0.0117462	ALS2CR11
cg13724572	0.488336	0.00010339	0.00423401	ALS2CR12
cg25800765	0.319225	0.00370185	0.0264736	ALX1
cg23089549	1.45294	0.00156683	0.0165284	ALX4
cg21937554	-0.348376	0.00951699	0.0453341	ALX4
cg08943361	0.391583	0.00211814	0.0194416	AMFR
cg00607194	-0.286691	0.00297258	0.023349	AMIGO2
cg19233790	0.408458	0.0010449	0.0133771	AMIGO2
ch.14.1795106F	3.64659	2.69376e-08	6.9128e-05	AMN
cg16847690	0.628447	0.00106359	0.0135053	AMOTL1
cg15740508	0.295953	0.00661184	0.0368038	AMPD1
cg15447512	0.716303	0.00392261	0.0273261	AMPD2
cg09927015	0.307016	0.000578568	0.00984271	AMPH
cg20489317	0.184133	0.0103551	0.0476515	AMY2B
cg10135817	0.159473	0.00013042	0.00480019	AMZ1
cg19149114	0.284969	0.00147663	0.0159993	ANAPC1
cg14604065	0.199124	0.0107351	0.0486218	ANAPC2
cg24290299	0.229494	0.000237742	0.00630966	ANAPC5
cg27239268	-0.287319	0.00258715	0.0216878	ANAPC5
cg13557301	0.276793	4.74336e-05	0.00287822	ANAPC7
cg01511682	-0.293226	0.00131664	0.0151416	ANAPC7
cg16767964	0.278575	0.00540563	0.0327501	ANG
cg03459920	0.753641	0.00164721	0.0169372	ANGPT2
cg03928041	0.270381	0.00780962	0.0406094	ANGPT2
cg08580015	0.176472	0.0037479	0.0266309	ANGPT2
cg11149658	0.176878	0.00907381	0.0441922	ANGPT2
cg21910588	0.194108	0.00237319	0.0207081	ANGPTL1
cg10552127	-0.25423	0.00180248	0.0179287	ANGPTL5
cg18549919	0.144779	0.0033507	0.0249735	ANK1
cg04522984	0.133157	0.00931876	0.0448325	ANK2
cg06629748	0.228419	0.00531764	0.0324284	ANK2
cg06938954	0.38198	0.000212801	0.00598428	ANK2
cg16523267	0.239623	0.000829193	0.0118029	ANK2
cg25161882	0.355484	0.00711164	0.0383888	ANK2
cg02062237	-0.282473	0.00416106	0.0282855	ANK2
cg05201958	-0.336586	0.00154485	0.0164022	ANK3
cg00655656	0.174644	0.0106188	0.0483325	ANKDD1A
cg03990906	0.221676	0.000518289	0.00932206	ANKH
cg14710164	0.245908	0.000782651	0.0114535	ANKH
cg14455319	0.350564	0.000164606	0.00528552	ANKK1
cg08276645	-0.405756	0.0072289	0.0387124	ANKMY1
cg07620928	0.35617	0.00719293	0.038668	ANKRD1
cg13865656	0.210838	0.000444368	0.00863237	ANKRD1
cg01344162	0.237343	0.00537094	0.0326258	ANKRD10
cg03661428	0.200106	0.000734539	0.0110325	ANKRD10
cg03757805	0.327852	0.000928482	0.0125024	ANKRD10
cg03163759	0.239962	4.06873e-05	0.00266294	ANKRD11
cg05507697	0.259327	0.000426318	0.00846017	ANKRD11
cg10164272	0.198824	0.00117981	0.0142538	ANKRD11
cg12426245	0.156988	0.00543641	0.0328667	ANKRD11
cg18252288	0.223957	0.00339821	0.0251517	ANKRD11
cg03624438	-1.04319	0.00021606	0.00602677	ANKRD28
cg11998158	-0.671881	3.22637e-05	0.00234725	ANKRD28
cg01301382	0.313746	7.26904e-05	0.00352349	ANKRD30B
cg00964137	-0.16258	0.00157725	0.0165829	ANKRD32
cg13989888	0.483798	0.00241171	0.0208735	ANKRD32
cg17331980	0.53278	4.83212e-05	0.00289663	ANKRD32
cg06419663	0.278647	0.000677709	0.0106108	ANKRD33
cg09824023	0.35972	0.002443	0.0210275	ANKRD33
cg26697033	0.380777	0.000595921	0.00995155	ANKRD33
cg10958877	0.331321	0.000461078	0.0087845	ANKRD44
cg25912846	0.30324	0.0103847	0.0477334	ANKRD44
cg27594502	0.233279	0.000100647	0.0041841	ANKRD44
cg04024274	0.574347	5.89012e-05	0.00323422	ANKRD50
cg23464327	0.628223	6.25826e-05	0.00331075	ANKRD50
cg10364374	-0.444874	0.000529629	0.00939674	ANKRD50
cg24021452	0.25313	0.0108977	0.0490675	ANKRD6
cg11817804	0.161847	0.00755622	0.0397536	ANLN
cg24593243	0.524342	0.00490532	0.0309961	ANO1
cg09428583	0.205786	0.000877689	0.0121388	ANO10
cg02275413	0.2343	0.0107368	0.0486242	ANO4
cg21523115	0.283508	0.00648011	0.0363713	ANO6
cg03536657	0.323989	7.96285e-05	0.00372178	ANP32A
cg16269379	0.343784	0.000439173	0.00859514	ANP32D
cg15006346	-0.550337	0.00428086	0.0287731	ANTXRL
cg01926778	-0.335056	0.000820781	0.0117462	ANXA2R
cg23052568	-3.77201	3.81331e-05	0.00257661	ANXA2R
cg02641372	0.314545	0.00500752	0.0313323	ANXA3
cg10366878	0.33107	1.92432e-05	0.00183469	ANXA3
cg10946755	0.290185	0.000492312	0.00909295	AOAH
cg20264369	0.16969	0.00971863	0.0459168	AOAH
cg20693608	-0.307889	0.0034819	0.0255483	AP1AR
cg15824968	1.73737	0.000196378	0.00572505	AP1G1
cg07741193	0.391368	0.00367459	0.0263316	AP2A2
cg03218192	0.158453	0.000202399	0.00583759	AP2B1
cg14454742	0.293241	0.00248104	0.0211795	AP3B1
cg04075012	0.651423	0.000230924	0.0062134	AP3S1
cg25157473	0.255282	0.000171957	0.00539335	AP4E1
cg08958140	0.193471	0.000796591	0.0115576	AP5M1
cg05764847	0.370013	2.27895e-05	0.00195657	AP5Z1
cg18834058	0.285021	0.00478947	0.0305855	AP5Z1
cg14789642	0.260725	0.000257634	0.00652506	APAF1
cg18299299	0.348061	0.0025757	0.02165	APAF1
cg21857449	0.205185	0.00954427	0.0453947	APBA2
cg20637724	0.231072	0.00190541	0.0183884	APBB1IP
cg08249692	0.320468	0.00131939	0.015159	APC
cg13264765	0.256314	0.000558115	0.00963958	APC
cg23155857	0.462609	6.7178e-05	0.00341563	APC
cg01617431	0.322771	0.00335483	0.0249904	APCDD1
cg03763518	0.323286	0.00239864	0.0208269	APH1A
cg03447554	-0.605755	0.00968158	0.0458264	API5
cg01605089	0.248187	0.00626087	0.0356634	APOA1
cg06454579	1.86521	0.000462091	0.00879535	APOA1
cg03605146	0.362548	0.0075449	0.0397178	APOB
cg07636176	0.389992	0.000157146	0.00521038	APOB
cg14644031	0.579862	0.000686767	0.0106691	APOB
cg16306978	0.357981	0.0012914	0.0150248	APOB
cg20689167	0.475557	9.43104e-05	0.00407312	APOB
cg24309555	0.247247	0.00387608	0.0271537	APOB
cg25035485	0.355168	0.00131764	0.0151431	APOB
cg01351857	-0.418205	0.00755471	0.0397536	APOBEC3A
cg05158757	-0.33074	0.00884212	0.0435788	APOBEC3A
cg27451450	0.203482	0.00107655	0.0135671	APOBEC3D
cg13256546	0.141441	0.0104827	0.047947	APOBEC3G
cg09357205	0.239783	1.19751e-05	0.00143977	APOBEC3H
cg19018435	0.22364	0.00489826	0.0309709	APOBEC4
cg23270113	0.197314	0.00849572	0.0425678	APOC1
cg09975738	0.263797	0.00164349	0.0169205	APOF
cg16836028	0.265216	0.00131627	0.0151416	APOL1
cg10543947	1.4728	0.00460785	0.0299381	APOL2
cg04148237	0.519883	0.0105371	0.0481069	APOL3
cg06745364	0.565154	0.00148997	0.0160879	APOL3
cg20487919	0.280993	0.000335724	0.00749148	APOL5
cg25564144	0.587798	0.00119281	0.0143473	APOL5
cg25045868	0.32814	0.00776841	0.0404626	APOL6
cg11297610	0.383145	0.00133908	0.0152758	APOLD1
cg04604869	0.238178	0.00814274	0.0416154	APP
cg10397799	0.331545	0.000511743	0.00923714	APPL2
cg22311015	0.168382	0.0105123	0.0480275	AQP12A
cg08614562	-0.267203	0.00461674	0.0299718	AQP12A
cg20396053	0.496722	0.0010791	0.0135844	AQP12B
cg17439122	0.170681	0.00816418	0.0416776	AQP2
cg12860794	0.16681	0.00796449	0.0410795	AQP3
cg03020208	0.166373	0.0016089	0.0167634	AQP5
cg00063284	0.175842	0.000966701	0.0127867	ARAP1
cg10220361	0.349272	0.00444551	0.0294451	ARAP3
cg11893951	-0.259303	0.00126259	0.014843	ARAP3
cg23545258	0.40954	0.00207988	0.0192431	ARF6
cg00524659	0.591072	0.000204318	0.00585199	ARFGAP3
cg14829953	0.453503	0.00258559	0.0216831	ARFIP1
cg24705402	0.282276	0.00397187	0.0275132	ARFIP1
cg05864151	0.292441	0.000481905	0.0089909	ARGFX
cg23762915	-0.324033	0.000250987	0.00646172	ARGLU1
cg08706907	0.159853	0.00981645	0.0461478	ARHGAP1
cg18137120	-0.372273	0.00527531	0.0322611	ARHGAP10
cg07484528	0.228889	0.00756263	0.0397536	ARHGAP12
cg14870636	0.213529	0.00376474	0.0267048	ARHGAP12
cg01943987	0.263602	0.000776909	0.0114226	ARHGAP15
cg18753864	0.276948	0.00285252	0.0228309	ARHGAP18
cg23619461	0.574195	0.00210297	0.0193635	ARHGAP18
cg18674653	-0.320757	0.00277927	0.0225273	ARHGAP18
cg13163251	0.234396	0.00579584	0.0340695	ARHGAP21
cg13572780	0.798452	8.64153e-06	0.0012287	ARHGAP21
cg22753919	0.178871	0.00938491	0.0450118	ARHGAP21
cg09023869	0.164704	0.0063406	0.0359005	ARHGAP22
cg21586764	-0.402817	0.00234628	0.0205792	ARHGAP22
cg15805720	0.210829	0.00682086	0.0374599	ARHGAP24
cg21547204	1.42938	0.00333776	0.0249304	ARHGAP24
cg09641854	0.373026	0.0111657	0.0498256	ARHGAP26
cg15197756	0.213267	0.00204671	0.0190957	ARHGAP26
cg06125016	0.190515	0.000296439	0.00705379	ARHGAP27
cg04122422	0.243356	0.00367707	0.0263448	ARHGAP32
cg03288256	-0.604841	0.000943737	0.0125949	ARHGAP32
cg11419882	0.357749	0.00519929	0.0319858	ARHGAP33
cg19309463	0.284539	0.000130783	0.00480484	ARHGAP39
cg19075984	0.194389	0.000581589	0.00987271	ARHGAP42
cg13994232	0.396055	0.0011155	0.0138305	ARHGAP5
cg21356834	0.172598	0.00108159	0.0135969	ARHGAP5
cg11396666	0.191557	0.00238372	0.0207598	ARHGAP8
cg05079543	0.181969	0.000593578	0.00993949	ARHGEF1
cg01291398	0.185016	0.000632718	0.0102442	ARHGEF10
cg08985078	0.229513	0.00540552	0.0327501	ARHGEF10
cg24804488	0.90437	0.0022829	0.0203002	ARHGEF10
cg08753841	-0.431157	0.000481148	0.00898226	ARHGEF10
cg19128026	-1.34207	0.000469517	0.0088578	ARHGEF10
cg20143528	0.414553	0.00660847	0.0367901	ARHGEF10L
cg17286074	0.351004	0.000414381	0.00835365	ARHGEF16
cg25783497	0.186418	8.8853e-05	0.00396105	ARHGEF16
cg19349543	0.255302	0.00461218	0.0299518	ARHGEF17
cg09423378	0.354489	0.00068744	0.0106691	ARHGEF28
cg17513571	0.277726	0.000612985	0.0101188	ARHGEF28
cg03435901	-0.899624	0.000790978	0.0115046	ARHGEF3
cg07183286	0.162833	0.00203424	0.0190554	ARHGEF33
cg19258335	0.301968	0.00798772	0.0411553	ARHGEF33
cg27024739	0.247494	0.00676484	0.0372765	ARHGEF33
cg03209258	-0.320625	0.00137129	0.0154444	ARHGEF33
cg24959901	0.540729	0.0049549	0.0311588	ARHGEF38
cg00028678	-0.330962	0.00334471	0.0249563	ARHGEF4
cg01138171	0.316236	0.000555643	0.00963045	ARHGEF4
cg09655766	0.199895	0.000223883	0.00610525	ARHGEF7
cg18330617	-0.423377	0.000544855	0.00953313	ARHGEF7
cg04491612	0.279922	0.00162593	0.0168586	ARID1B
cg04978300	0.682604	0.00258476	0.0216813	ARID1B
cg09226014	4.27916	0.00683051	0.0374804	ARID1B
cg09279029	0.211592	0.00303027	0.0236006	ARID1B
cg12568245	0.230916	0.000349424	0.00766343	ARID1B
cg17164954	0.243881	0.00850708	0.0425916	ARID1B
cg04923020	0.303106	0.00297079	0.0233396	ARID2
cg11465324	0.169493	0.00856163	0.042774	ARID2
cg14239655	0.273423	0.000414123	0.00835365	ARID2
cg09079273	-0.744456	0.000130014	0.00479953	ARID2
cg19065221	0.548764	0.00389023	0.0272058	ARID5A
cg25567448	0.233363	0.000179596	0.00548851	ARID5A
cg03342304	0.235636	0.00322592	0.0243888	ARID5B
cg16485315	0.234953	0.0057365	0.033827	ARL2BP
cg14012192	0.481442	8.37189e-06	0.00120731	ARL4A
cg08585946	0.295274	0.0055354	0.0331674	ARL4C
cg08686516	0.171173	0.00228975	0.0203392	ARL4C
cg09527904	0.366128	0.00312488	0.0240011	ARL4C
cg02891813	-0.313195	0.00294732	0.0232208	ARL4C
cg02300652	0.276358	0.000336964	0.00749908	ARL5A
cg16697799	0.224757	0.00403476	0.027792	ARL6IP4
cg20112147	0.594664	0.000544866	0.00953313	ARL6IP6
cg10721492	0.493902	0.000389843	0.00811481	ARL8B
cg19570775	0.220801	1.6782e-05	0.00171678	ARL9
cg21359959	0.247573	0.000619014	0.0101509	ARMC1
cg02125161	0.187643	0.00959349	0.0455486	ARMC2
cg10641320	0.201171	0.00870371	0.0432337	ARMC2
cg22492709	0.472537	0.000677446	0.0106108	ARMC2
cg23434468	0.295124	0.00968367	0.0458264	ARMC2
cg05226678	-0.387366	0.00694906	0.0378389	ARMC9
cg05239841	0.347411	0.00024157	0.00637313	ARNTL
cg06813761	0.529406	7.09758e-05	0.00347362	ARNTL
cg07442950	0.339359	0.000123056	0.0046691	ARNTL2
cg10504927	0.382882	0.000342695	0.00758439	ARPP21
cg15571561	0.214916	0.00994208	0.0464418	ARPP21
cg15275286	-0.65245	0.00436942	0.029153	ARPP21
cg02896705	0.183807	0.00367844	0.0263499	ARRDC2
cg18281829	0.573481	0.000552223	0.00958779	ARRDC3
cg19633120	0.765294	0.00942979	0.0451416	ARRDC3
cg04833011	0.439419	0.00342495	0.0252758	ARRDC4
cg20602131	0.406324	0.000218085	0.00604382	ARRDC4
cg23435034	0.268388	0.000858962	0.012009	ARRDC4
cg27361227	0.371673	0.00137309	0.0154518	ARSB
cg15922611	-0.233563	0.00701722	0.0380617	ARSJ
cg03952384	0.192244	0.000914505	0.0124194	ART3
cg24486842	0.525997	0.00871768	0.0432766	ART4
cg03642631	0.173239	0.00827028	0.0419025	ARTN
cg01569295	0.333119	0.000205332	0.00587204	ARV1
cg10324224	0.479144	0.00155861	0.0164782	ARV1
cg16908552	0.289666	0.00505678	0.0315255	ARV1
cg01963885	0.233136	0.000129392	0.00479547	ARVCF
cg02786313	0.344586	4.06345e-05	0.00266294	AS3MT
cg13299847	0.242364	1.67454e-05	0.00171678	ASAP1
cg02184175	0.174289	0.00540292	0.0327501	ASB1
cg26474549	0.189972	0.00337402	0.025061	ASB1
cg13594957	0.972926	0.00309239	0.02386	ASB10
cg16349534	0.419796	0.00196567	0.0187312	ASB13
cg23511157	0.363093	0.0102539	0.0473351	ASB15
cg02129122	0.174165	0.00782722	0.0406644	ASB16
cg09034302	0.28605	0.000292872	0.00701622	ASB4
cg05398629	0.4145	0.00766491	0.0401402	ASB5
cg16589580	0.33843	3.89384e-05	0.00261103	ASCC2
cg00957641	-0.364081	3.17245e-05	0.00234637	ASCL1
cg24589627	0.165421	0.00665473	0.0369468	ASCL3
cg01024673	0.224916	0.00472184	0.0303691	ASCL4
cg04290586	0.223759	0.000603426	0.0100339	ASCL4
cg26983360	-4.82072	0.0076916	0.0402309	ASH1L
cg03571277	0.316069	0.000679639	0.0106108	ASIC2
cg20933270	0.140448	0.00478029	0.0305732	ASL
cg03100752	0.252074	0.000314631	0.00727314	ASNA1
cg25906151	0.579481	0.000104735	0.00425517	ASNS
cg00343433	0.318623	0.00153697	0.0163625	ASPH
cg04112200	0.410593	0.000239608	0.00634203	ASPH
cg03961580	-0.450917	2.41485e-06	0.000712035	ASPH
cg14989191	-0.861072	0.000145774	0.0050391	ASPHD1
cg06238300	0.233108	0.00391968	0.0273198	ASPSCR1
cg14085177	0.257192	0.00561429	0.0333981	ASS1
cg13412550	-0.492562	0.000988377	0.0129492	ASTN2
cg24836607	0.360573	0.000459692	0.00877879	ASZ1
cg17092420	0.484105	0.00917769	0.0444493	ATAD2
cg21145191	-4.19368	0.00365702	0.0262475	ATAD2
cg20157399	-0.455064	0.00195412	0.0186664	ATAD2B
cg00528453	0.35309	0.00698677	0.0379775	ATAD3C
cg04428535	0.204908	0.00343455	0.0253282	ATF5
cg25673642	0.254077	0.000299856	0.00708516	ATF5
cg27519958	0.477133	0.000816685	0.0117398	ATF6
cg00525277	0.350549	0.00338519	0.0250968	ATF6B
cg10890302	0.403364	0.000953959	0.0126912	ATF6B
cg11361049	0.360193	0.000370453	0.00791245	ATF6B
cg17806757	0.546861	0.000785326	0.011468	ATF6B
cg24526843	0.189879	0.00157598	0.0165829	ATF6B
cg06742794	0.508938	0.0066294	0.0368728	ATF7IP
cg19939572	0.38277	0.00946133	0.0452071	ATF7IP
cg06772268	0.198668	0.00515827	0.0318366	ATG10
cg22210682	0.374934	0.00214132	0.0195919	ATG10
cg13272552	0.212007	0.000476302	0.0089316	ATG14
cg10810504	0.161824	0.00650188	0.036437	ATG4C
cg03424910	0.252739	0.000124101	0.00468683	ATG5
cg00917003	0.122587	0.0109197	0.0491337	ATG9B
cg19404057	0.315293	0.0063054	0.0357911	ATIC
cg03459073	0.312858	0.000125007	0.00470535	ATOH1
cg09055405	2.37834	0.000628164	0.0102263	ATOH1
cg17528580	-0.754496	2.08619e-05	0.0018931	ATOH7
cg10098386	0.270648	0.00365929	0.0262592	ATP10A
cg22548258	0.344453	0.00251452	0.0213389	ATP10A
cg06465736	-0.371245	0.00676222	0.0372671	ATP10A
cg22764341	0.220012	0.00907552	0.0441922	ATP10D
cg01025720	0.262187	2.69951e-06	0.000724453	ATP11A
cg01744729	0.210413	0.00335284	0.0249802	ATP11A
cg03586128	0.179667	6.42613e-05	0.00335194	ATP11A
cg10370858	0.301355	0.00129852	0.0150368	ATP11A
cg02077630	0.530305	0.00544812	0.03291	ATP11B
cg06600444	0.267556	0.010839	0.048901	ATP11B
cg15885891	0.393916	3.96095e-05	0.00263131	ATP11B
cg11733428	-0.373046	1.21763e-05	0.00144048	ATP11B
cg02743036	0.163859	0.00381837	0.0269117	ATP12A
cg27409926	0.357122	8.90545e-06	0.00125305	ATP12A
cg17851440	0.231083	9.61837e-05	0.00408771	ATP13A2
cg19934703	0.206703	0.000719622	0.0109503	ATP13A2
cg22864884	0.186368	0.00234493	0.0205792	ATP13A3
cg09455205	0.1277	0.0097542	0.0460125	ATP1A3
cg00217306	0.211577	0.00300149	0.0234896	ATP1B3
cg02726715	0.191985	0.0110436	0.0494935	ATP1B3
cg23003296	0.23773	0.00017561	0.00546564	ATP1B3
cg26840922	0.134187	0.00141065	0.0156399	ATP1B3
cg18563852	-6.25557	0.00156463	0.0165113	ATP1B3
cg06290910	0.392368	6.78222e-05	0.00342688	ATP2A2
cg13314400	0.250357	0.00194757	0.0186299	ATP2A2
cg09697259	0.268547	0.000611277	0.0101105	ATP2A3
cg17455939	0.216551	0.00500514	0.0313284	ATP2B1
cg19431696	0.635936	0.00509186	0.0316425	ATP2B1
cg24566088	0.384195	0.00624852	0.0356431	ATP2B1
cg03017005	-0.648566	0.000194974	0.00570779	ATP2B1
cg16184413	-0.723258	0.00856126	0.042774	ATP2B1
cg11866391	0.668674	0.00313181	0.0240142	ATP2B2
cg03351301	-0.793479	6.24315e-05	0.00330707	ATP5G1
cg18432498	0.302328	0.00322374	0.024386	ATP5G3
cg25920645	0.28438	0.00538309	0.03268	ATP5G3
cg03810516	0.13131	0.00557475	0.0332899	ATP5I
cg09095914	0.296842	0.00136182	0.0153976	ATP5I
cg20576162	0.634204	1.74998e-07	0.00019243	ATP5I
cg17612569	-0.295454	0.00255877	0.0215561	ATP5J
cg18635497	-0.311065	0.00392968	0.0273347	ATP5O
cg07335712	0.497325	0.000931186	0.0125133	ATP6AP1L
cg08575823	0.388294	0.00187187	0.0182341	ATP6V0A1
cg09003447	0.276331	0.00669082	0.0370466	ATP6V1D
cg00146334	-0.696387	0.000934858	0.0125276	ATP6V1E1
cg14391907	0.258699	0.0095722	0.0454848	ATP6V1G1
cg04016730	0.212719	0.0100331	0.0467001	ATP6V1G2-DDX39B
cg24710995	0.221718	0.00163674	0.0169015	ATP6V1G3
cg02133430	0.189545	0.00471859	0.0303607	ATP6V1H
cg00244328	0.505686	0.000256031	0.00651719	ATP8A1
cg01900832	0.300524	0.0104211	0.0478197	ATP9A
cg19388805	0.419272	0.00157087	0.0165642	ATP9B
cg23137211	1.55758	0.00125917	0.0148078	ATPAF2
cg00033102	0.152012	0.000418862	0.00840275	ATPIF1
cg04178439	0.292699	0.000109207	0.00433864	ATRAID
cg14242246	0.40359	0.00066814	0.010535	ATRAID
cg00341042	0.23717	0.00229851	0.0203902	ATRNL1
cg01399353	0.698934	1.43998e-05	0.00156441	ATRNL1
cg25751164	0.214994	0.00207914	0.0192431	ATRNL1
cg18666944	0.261824	0.0018687	0.0182341	ATXN1
cg17344340	-0.228096	0.00275131	0.0224008	ATXN10
cg12264764	0.588738	0.00359624	0.0260094	ATXN2
cg17873233	0.196246	0.00357342	0.0258982	ATXN2
cg18982073	0.159545	0.0014694	0.0159872	ATXN7L3
cg05473146	0.189181	0.00554563	0.0332023	ATXN7L3B
cg13660596	0.358361	0.00944184	0.0451673	ATXN7L3B
cg27578617	0.410714	0.00360658	0.0260516	ATXN7L3B
cg21245718	0.471684	0.000367117	0.00788701	AUH
cg03264503	0.317318	0.00195449	0.0186664	AUTS2
cg18304973	0.329161	0.00522942	0.0321046	AUTS2
cg22794712	0.216321	0.00905676	0.0441529	AUTS2
cg25159207	0.201468	0.010489	0.0479681	AUTS2
cg16378581	1.92207	0.00317408	0.0242137	AVL9
cg04928577	-0.885045	0.00111052	0.0138032	AVPR1A
cg27565138	-0.624602	0.000731568	0.0110179	AVPR1A
cg04249416	0.207719	0.00960156	0.0455793	AXIN2
cg25661571	0.436356	0.00530559	0.0323842	AXIN2
cg15959687	-0.273875	0.00164203	0.0169105	AXL
cg17928973	0.308883	0.000788971	0.0114959	AZGP1
cg15633396	0.337964	0.00830854	0.0420228	AZIN1
cg16932203	0.210102	0.00308436	0.0238253	B3GALNT1
cg12617598	0.26661	0.00651032	0.0364691	B3GALT2
cg03797380	0.173005	0.00423471	0.0285958	B3GALTL
cg13527652	0.157229	0.00325543	0.0245522	B3GALTL
cg21418052	0.236478	0.00175356	0.017589	B3GALTL
cg07010222	0.2383	0.0014457	0.0158448	B3GAT1
cg17142020	0.285625	0.00100771	0.013068	B3GAT1
cg17371334	0.250275	0.00784815	0.0407261	B3GAT1
cg19558933	0.552605	0.00408796	0.0280369	B3GAT1
cg24996315	0.326441	2.72353e-05	0.00214302	B3GAT1
cg20022145	0.140258	0.0063236	0.0358387	B3GNT2
cg12161743	0.22991	0.000172103	0.00539376	B3GNT6
cg22877175	0.281664	0.004364	0.0291249	B3GNT6
cg24412297	0.306709	0.00487841	0.0309066	B3GNT6
cg24725441	0.212379	0.000767842	0.0113353	B3GNT7
cg20117260	0.227856	0.0072852	0.0389418	B3GNT8
cg06343615	0.380209	5.05359e-06	0.000961736	B3GNTL1
cg08011255	0.122564	0.00747147	0.039505	B3GNTL1
cg21051964	0.273467	0.0090277	0.0441113	B4GALNT1
cg18013727	0.186058	0.000996236	0.013006	B4GALNT3
cg03680945	0.199804	0.00413866	0.0281914	B4GALT5
cg17143527	0.204795	0.00756701	0.0397714	B9D1
cg23059366	0.286456	0.000467998	0.00884719	B9D1
cg17240086	0.127898	0.0110608	0.0495326	B9D2
cg09176287	0.210295	0.00402988	0.0277758	BACE2
cg12080886	0.193277	0.00318741	0.0242609	BACE2
cg00469340	0.414234	0.00286775	0.0229066	BACH2
cg03952520	0.298884	0.00755608	0.0397536	BACH2
cg27585916	-0.307306	0.0100654	0.0467913	BACH2
cg08213399	0.149335	0.0109165	0.0491249	BAG1
cg01735191	0.447601	0.005008	0.0313323	BAG6
cg06867361	0.169674	0.00710202	0.0383523	BAI1
cg25225379	0.190467	0.00729432	0.0389803	BAI1
cg09230390	0.422022	0.00303081	0.0236006	BAI2
cg06609415	0.179074	0.00280495	0.0226358	BAI3
cg01219924	-0.402302	0.00318575	0.0242571	BAIAP2
cg06501991	-0.612855	0.0024789	0.0211791	BAIAP2
cg13667389	-0.432587	0.000112039	0.00438086	BAIAP2
cg09462709	0.162913	0.00529947	0.0323566	BAIAP2L2
cg16496990	0.224215	0.000211985	0.00597454	BAIAP2L2
cg24583410	0.247437	0.0028869	0.022988	BAK1
cg17408816	0.249115	0.0104129	0.0477981	BAMBI
cg02140403	0.191198	0.00151827	0.0162623	BANF2
cg01597029	0.439196	0.00520438	0.0320123	BANK1
cg22566759	0.260111	0.000967867	0.0127887	BANK1
cg08229688	0.49203	0.000190548	0.00565256	BANP
cg26555136	1.01422	0.00500583	0.0313284	BANP
cg27384619	0.216795	0.000449092	0.00866379	BANP
cg20618167	0.256602	0.00302061	0.0235846	BARD1
cg22164383	0.240819	0.000709831	0.0108627	BARHL1
cg04567738	0.347585	0.000755053	0.0111995	BARHL2
cg10621610	0.278186	0.000136255	0.00490196	BARHL2
cg06053935	-0.271481	0.000520339	0.00933519	BARHL2
cg04086131	0.265967	0.0107243	0.048613	BARX1
cg13679303	0.511187	0.00230985	0.020455	BARX1
cg14396892	0.400325	0.0022446	0.020119	BARX1
cg14598338	0.342883	0.000544865	0.00953313	BARX1
cg26520847	0.333086	1.72095e-05	0.00173478	BARX1
cg08950105	-0.290566	0.00463616	0.0300152	BARX1
cg15284977	0.170644	0.00380675	0.0268672	BARX2
cg17620694	0.25274	0.000166233	0.00531251	BARX2
cg15103828	0.221086	0.00286296	0.0228873	BAZ2A
cg17206659	0.217888	0.00523899	0.032139	BAZ2A
cg26438901	0.161032	0.00879422	0.0434648	BAZ2A
cg06911002	0.170829	0.010984	0.0493218	BAZ2B
cg23651386	0.341692	0.0050025	0.0313284	BBC3
cg05318777	0.214105	0.00330822	0.0248028	BBS7
cg04539418	0.214022	0.000243686	0.00638565	BBX
cg16576009	0.360723	0.00979242	0.0461105	BBX
cg26559681	0.138666	0.00118952	0.0143162	BCAM
cg19580408	0.226033	0.000120716	0.00460619	BCAS1
cg08432744	0.547043	0.00924555	0.0446233	BCAT1
cg21172322	0.273752	0.00366231	0.0262715	BCAT1
cg23656890	0.301813	0.00131099	0.0151096	BCAT1
cg21927267	0.237724	0.000394752	0.00817529	BCAT2
cg24663747	0.34534	0.000706468	0.0108399	BCHE
cg11772620	-0.429513	0.00113847	0.0139875	BCHE
cg02334333	0.170966	0.00322151	0.0243776	BCL11A
cg03754165	0.344778	0.00157253	0.0165688	BCL11A
cg27380920	0.238761	0.00391949	0.0273198	BCL11B
cg12961870	0.238243	0.00194928	0.0186387	BCL2
cg26433266	-0.254995	0.00605734	0.0349387	BCL2
cg00322814	0.226866	0.00237433	0.0207136	BCL2L10
cg03139414	0.694949	0.000147454	0.00506179	BCL2L10
cg18728950	0.649805	1.54221e-05	0.0016317	BCL2L10
cg19508671	0.622075	0.000190906	0.00565256	BCL2L10
cg09383132	-0.217228	0.0034311	0.025312	BCL3
cg27087650	-0.310049	0.00175891	0.0176175	BCL3
cg04467803	0.560513	0.000210713	0.00595865	BCL6
cg22001782	0.347332	0.00124211	0.0147065	BCL9
cg24307292	0.35602	0.00326244	0.0245915	BCL9
cg20198095	-0.697195	0.000321052	0.00734196	BCO2
cg07565745	0.282829	0.00379412	0.0268298	BDH1
cg14223865	0.270522	0.00934704	0.044913	BDH1
cg22373683	0.322354	0.000289572	0.00697641	BDH1
cg14461273	0.162799	0.00812954	0.0415793	BDKRB2
cg09313122	0.3591	0.00145325	0.0158938	BDNF
cg14417662	0.241209	0.0025257	0.0213806	BDNF
cg25928860	-0.417319	0.00108642	0.0136258	BDNF
cg16451391	0.148324	0.00344845	0.0254029	BDP1
cg10905876	-0.484288	0.000396305	0.00817529	BEND6
cg14554990	0.391523	0.0008239	0.0117601	BEST1
cg15404904	0.213815	0.00669435	0.0370466	BEST2
cg23032598	0.628434	0.00391694	0.0273195	BFSP1
cg21685814	0.24313	0.00584327	0.0342079	BFSP2
cg02980621	0.232822	0.00485781	0.0308547	BHLHE22
cg07205627	0.188815	0.00965766	0.0457514	BHLHE22
cg16412772	0.177025	0.00742472	0.0393554	BHLHE22
cg26733224	0.354758	0.00254079	0.0214493	BHLHE23
cg15934140	-0.243243	0.000308987	0.00721206	BHLHE40
cg02128312	0.175436	0.00269805	0.0221863	BHMT
cg09475718	0.299858	0.0107253	0.048613	BICC1
cg19669317	-0.290856	0.00565709	0.0335535	BICD1
cg26947060	0.166103	0.00214629	0.0196239	BICD2
cg10846328	0.292639	0.00789412	0.0408862	BIN1
cg04279695	1.52481	0.00442571	0.02936	BIRC3
cg10409376	0.339696	0.00012086	0.00460734	BIRC3
cg07281370	0.21466	0.00210145	0.0193538	BLID
cg08181212	0.677896	0.00154498	0.0164022	BLID
cg10262710	0.284657	0.000188551	0.00563971	BLID
cg16865908	0.410974	0.00631936	0.0358253	BLID
cg23915197	0.320172	0.00582102	0.0341506	BLID
cg26916936	0.401172	0.00239959	0.0208269	BLID
cg20674892	0.18334	0.00708582	0.0382954	BLK
cg26453555	0.209129	0.01033	0.0475686	BLOC1S5-TXNDC5
cg12616941	0.317132	0.00856432	0.0427773	BMI1
cg19675063	0.374356	0.000228934	0.00620542	BMP3
cg01872593	-0.221128	0.00282268	0.0226892	BMP4
cg24011936	-0.352021	0.00652005	0.0364934	BMP4
cg18754417	-0.367647	0.0110607	0.0495326	BMP5
cg03140378	0.420997	1.14205e-05	0.00140696	BMP7
cg15851418	0.243235	0.00274175	0.0223573	BMP7
cg12131106	-0.259364	0.00843912	0.0424159	BMP7
cg16403680	-0.192268	0.00934329	0.044913	BMP7
cg15475427	0.721178	0.00456283	0.02982	BMP8A
cg01275685	0.389898	0.00579778	0.0340695	BMPER
cg19485210	-0.350662	0.0029177	0.0231377	BMPER
cg01064365	0.248752	0.00679114	0.0373554	BMPR1A
cg00670286	0.153789	0.00356789	0.0258834	BMPR1B
cg10549916	0.285863	0.000313518	0.00726812	BMPR1B
cg06819082	0.659708	8.32517e-07	0.000406459	BNC2
cg05202729	0.193689	0.00452817	0.0297254	BNIP3
cg20573956	0.250017	0.00045899	0.00877448	BOC
cg19893750	0.290769	0.00156391	0.0165113	BOD1
cg10580083	0.244825	0.00116449	0.0141495	BOD1L1
cg15680955	0.270265	0.000431771	0.00850177	BOD1L1
cg25767345	0.186697	0.00611134	0.0351376	BOD1L2
cg21855109	0.388635	0.000447922	0.00865164	BOLA3
cg13614261	0.28497	0.000742267	0.0110906	BPI
cg11846968	0.226258	0.000641548	0.0103372	BPIFA1
cg15229628	0.351768	0.000107845	0.00431879	BPIFA2
cg23459041	0.1657	0.00366784	0.026301	BPNT1
cg11650219	0.19675	0.00395783	0.0274635	BPTF
cg13717343	-0.365943	0.00159089	0.0166559	BRAF
cg11008571	0.210508	0.00515701	0.0318366	BRCA2
cg02775404	1.18262	0.0110765	0.0495753	BRD1
cg04498921	0.177622	0.000463856	0.00880936	BRD1
cg17476320	0.137933	0.000641586	0.0103372	BRD1
cg25943702	0.2527	0.00545331	0.0329198	BRD1
cg17474839	-0.229421	0.000966152	0.0127867	BRD1
cg02653117	-1.62659	0.000273425	0.00671922	BRD2
cg14804077	1.69011	0.00119781	0.0143904	BRD7
cg16435316	0.19535	0.00251089	0.0213294	BRD7
cg16674926	0.282184	0.00294214	0.0231999	BRI3BP
cg11648456	0.30791	0.0103898	0.0477462	BRICD5
cg25665528	0.209058	0.000361478	0.00780226	BRICD5
cg08453065	0.175496	0.00901258	0.0440604	BRINP1
cg10489876	0.19929	0.0109471	0.0492135	BRINP1
cg17443252	0.25976	0.00249176	0.0212202	BRINP1
cg06651904	-0.2205	0.00583952	0.0341924	BRINP1
cg03768831	0.48628	0.00133808	0.0152758	BRINP2
cg18766795	0.154179	0.00301007	0.0235341	BRINP2
cg26272214	0.244555	0.00862555	0.0429757	BRINP2
cg19678937	-0.473862	0.000560569	0.00964583	BRINP3
cg13860869	0.292835	0.00807308	0.0414108	BRK1
cg22352176	0.408215	0.00106801	0.0135289	BROX
cg04737185	0.298213	0.00251601	0.0213389	BRSK2
cg14306344	0.328152	6.68367e-05	0.00341011	BRSK2
cg21356631	0.608829	9.57445e-05	0.00408641	BST1
cg15529616	0.553231	0.0107536	0.0486892	BST2
cg07827441	6.9539	4.87586e-05	0.00291423	BTAF1
cg19045313	0.489479	0.00117697	0.0142295	BTAF1
cg23499392	0.2229	0.00489489	0.0309592	BTBD1
cg16773564	0.320209	0.000502393	0.00915776	BTBD11
cg16659834	0.123919	0.00511423	0.0317084	BTBD3
cg20651353	-0.293312	0.00582105	0.0341506	BTBD3
cg03432697	0.152295	0.000323124	0.00734869	BTBD7
cg15119683	0.263122	2.5932e-05	0.0020987	BTBD9
cg24978732	-0.243017	0.00836371	0.0421922	BTBD9
cg05691747	0.273201	0.000207233	0.00588898	BTG1
cg25095900	0.175592	0.00084507	0.0118899	BTG1
cg25254263	0.6893	0.00571883	0.0337967	BTG1
cg00567854	0.375917	0.000307578	0.00720193	BTG2
cg20888394	0.252027	0.00160086	0.0167253	BTG2
cg18484267	0.203051	0.000453187	0.00871181	BTN1A1
cg08188271	0.195873	0.00929108	0.0447418	BTN2A2
cg23571456	-1.10639	0.00424807	0.0286478	BTN2A2
cg22068371	0.314669	0.00867173	0.0431383	BTN3A1
cg14853443	0.286758	0.00027259	0.00671348	BTNL2
cg02456218	0.348255	0.00043012	0.00850177	BTNL9
cg18979589	0.302716	7.81236e-05	0.00366413	BUB3
cg13837721	0.328629	0.00210034	0.0193516	BUD13
cg14057041	0.267274	0.000817964	0.0117462	BUD13
cg19696343	-0.310754	0.00723464	0.0387329	BVES
cg04975811	0.21891	0.00655018	0.0366165	C10orf105
cg13726109	0.444975	0.00190667	0.0183918	C10orf105
cg11924933	0.236452	0.00279249	0.0225869	C10orf11
cg12368583	0.186615	0.00897272	0.0439504	C10orf11
cg17443618	0.387849	0.00248015	0.0211795	C10orf12
cg23361930	0.467054	0.00245924	0.0211139	C10orf129
cg17538922	0.305366	0.000454133	0.00871845	C10orf35
cg26194641	0.273691	3.27149e-05	0.00235891	C10orf62
cg14230472	0.403413	0.00415365	0.0282567	C10orf67
cg10105110	0.299376	6.52123e-06	0.0010445	C10orf99
cg03806646	0.320327	3.46015e-06	0.000848904	C11orf30
cg07104919	0.423088	7.122e-05	0.00348136	C11orf49
cg08245317	0.224199	0.0060409	0.0348844	C11orf58
cg26363414	-0.269608	0.0101884	0.0471362	C11orf83
cg04962704	0.313676	0.000724061	0.0109686	C12orf40
cg21590238	0.360843	3.26759e-05	0.00235891	C12orf43
cg13073224	0.263906	0.000332061	0.00745652	C12orf49
cg20645966	0.186887	0.00656513	0.0366514	C12orf49
cg27593282	0.174848	0.000167048	0.00532489	C12orf49
cg05758220	0.496666	0.00182584	0.0180576	C12orf50
cg13025124	-0.298199	0.00314959	0.0240954	C12orf50
cg00052517	0.336844	2.54398e-05	0.00208649	C12orf65
cg03947261	0.226469	0.00166797	0.0170554	C12orf66
cg04705039	0.472359	0.000244093	0.00638565	C12orf68
cg15959252	0.188831	0.00861139	0.0429224	C12orf68
cg08660994	0.313577	0.0027028	0.0222117	C14orf142
cg18103830	0.346347	1.75245e-07	0.00019243	C14orf144
cg09669049	0.575351	0.00121398	0.0144988	C14orf166
cg12923582	0.260459	0.000530135	0.00939748	C14orf166
cg23497364	0.265038	0.000331569	0.00745212	C14orf180
cg14270882	-0.350667	0.010857	0.0489466	C14orf39
cg25349610	0.196628	0.00347548	0.0255278	C15orf27
cg14832223	0.201521	3.19729e-05	0.00234725	C15orf39
cg25195522	2.51575	0.00246636	0.0211205	C15orf48
cg11351630	-0.321773	0.00129298	0.0150302	C15orf61
cg09012633	0.308128	0.00267983	0.0221215	C16orf3
cg02355366	-0.632055	8.42359e-05	0.00384402	C16orf45
cg02427511	0.166675	0.00297003	0.0233396	C16orf45
cg08068038	0.201299	0.0104447	0.0478736	C16orf45
cg04043710	0.166787	0.00527754	0.0322616	C16orf72
cg09085594	0.217143	0.00364233	0.0261791	C16orf72
cg23093066	0.413184	9.3432e-06	0.0012748	C16orf78
cg04770282	0.216956	0.00380754	0.0268672	C16orf87
cg08830576	0.277621	0.000221454	0.00610222	C16orf91
cg11636864	0.249454	0.000136658	0.00490196	C17orf103
cg14796318	0.302679	0.00542668	0.0328266	C17orf66
cg17055821	0.277889	0.000550949	0.00958014	C17orf75
cg00743717	0.211958	0.00550551	0.0331009	C17orf96
cg14229732	0.382786	0.000653707	0.0104293	C18orf25
cg17935085	0.434283	0.00241626	0.0208905	C18orf8
cg14939641	0.167721	0.00829432	0.0419824	C19orf52
cg24708284	0.282491	0.000589656	0.00993344	C19orf66
cg25947600	0.310934	9.89783e-05	0.00413921	C19orf68
cg15197458	0.194994	0.00144203	0.0158261	C19orf77
cg14432712	0.263112	0.000178148	0.00548421	C1D
cg12594648	-0.303073	0.0108109	0.0488179	C1D
cg02216947	0.474543	0.00234634	0.0205792	C1orf105
cg08692937	0.685543	0.00536309	0.0326097	C1orf106
cg26545302	0.287633	0.000538919	0.00947035	C1orf106
cg11700483	0.357738	0.000994832	0.0129924	C1orf115
cg16680438	1.04145	4.52611e-06	0.000935458	C1orf134
cg00380574	0.242231	0.00700628	0.0380272	C1orf170
cg03441844	0.574198	0.000385126	0.0080706	C1orf192
cg23915527	0.515057	0.00072256	0.0109664	C1orf192
cg26334302	0.525863	0.000677769	0.0106108	C1orf192
cg09708595	0.16989	0.00265639	0.0220133	C1orf198
cg10445708	0.152753	0.00302123	0.0235849	C1orf198
cg12486498	0.342034	0.00454389	0.0297707	C1orf198
cg26616629	0.253774	0.00232788	0.0205264	C1orf21
cg15622118	0.265852	0.00646015	0.0363242	C1orf222
cg09126090	0.206329	0.00512872	0.0317462	C1orf233
cg07539230	0.161066	0.000611242	0.0101105	C1orf54
cg12606007	0.149534	0.00329369	0.0247178	C1orf56
cg00135500	0.278571	0.00786717	0.0407987	C1orf65
cg10441522	0.245144	0.0032192	0.0243776	C1orf65
cg00443516	-0.321528	0.00146776	0.0159852	C1orf86
cg08527127	0.174525	0.0062102	0.0355035	C1orf94
cg00919702	-1.0257	0.00665847	0.0369468	C1QL3
cg23013101	0.450146	0.00076621	0.0113277	C1QL3
cg25165320	0.317349	0.00886198	0.0436128	C1QTNF1
cg14016390	0.141034	0.00129235	0.0150272	C1QTNF8
cg05300773	0.150348	0.00209572	0.0193429	C1QTNF9
cg07609466	-0.246917	0.0105539	0.048149	C1QTNF9
cg01774310	0.686009	0.00118726	0.0143019	C1RL
cg14935578	0.414867	0.000734398	0.0110325	C1RL
cg23848062	0.278912	0.00546704	0.0329625	C20orf26
cg20210647	0.144019	0.00968803	0.0458417	C21orf33
cg23035862	0.202641	0.000767507	0.0113346	C21orf33
cg25487008	0.137765	0.00748877	0.039534	C21orf33
cg01634423	0.486723	0.000799891	0.0115806	C2CD4B
cg09874802	0.306148	0.000192311	0.00566653	C2CD4B
cg00074735	-0.607107	8.24596e-05	0.00380149	C2orf43
cg04042248	0.315868	1.23472e-05	0.00144192	C2orf50
cg20539430	0.302527	0.00691521	0.0377204	C2orf82
cg10963977	-0.241321	0.00180861	0.0179501	C3orf17
cg12149319	0.351287	0.00199819	0.0189062	C4A
cg00298027	0.183142	0.00264458	0.0219468	C4BPB
cg21571160	0.211046	0.000104796	0.00425517	C4BPB
cg20011360	0.676433	0.000169452	0.00536507	C4orf19
cg03571711	-0.36679	0.0032667	0.0246115	C4orf19
cg23692997	0.471986	1.50095e-05	0.00161684	C4orf21
cg03519783	0.30531	0.00579633	0.0340695	C4orf27
cg02811230	0.15395	0.0106932	0.0485607	C4orf46
cg22422911	0.171938	0.0110076	0.0494033	C5AR2
cg06597095	0.213682	0.000446385	0.00864614	C5orf28
cg02541981	0.309653	0.000366887	0.00788701	C5orf30
cg14411188	0.41927	0.000384169	0.00806379	C5orf30
cg18693345	-0.458849	0.00110514	0.0137668	C5orf38
cg24686270	0.205916	0.000162717	0.00527924	C5orf46
cg04441453	0.33365	0.0071116	0.0383888	C5orf51
cg18615970	0.262857	0.00625826	0.0356578	C5orf55
cg14725580	0.2672	0.000443697	0.00863237	C6orf106
cg04972046	0.277529	0.0023994	0.0208269	C6orf123
cg19368103	0.302726	2.22442e-06	0.000698761	C6orf123
cg26596182	0.248089	1.83072e-06	0.000639536	C6orf123
cg06281325	0.268802	0.000382026	0.00804045	C6orf203
cg06493154	0.267828	0.000109869	0.00434806	C6orf226
cg03021408	0.539254	5.65735e-05	0.00316211	C7orf25
cg23372072	0.181141	8.0319e-05	0.00374542	C7orf55
cg03847339	0.292207	0.00778714	0.0405289	C7orf60
cg10444717	0.22166	0.000418595	0.00840275	C7orf60
cg04650844	0.239838	0.000558779	0.00963958	C7orf73
cg07804024	0.321669	0.00188905	0.0183048	C7orf73
cg17960959	0.39229	0.00103773	0.0133118	C7orf73
cg24405174	0.479284	0.000942002	0.0125858	C7orf73
cg04797274	0.458917	2.67282e-05	0.0021321	C8B
cg07144715	0.311521	0.000102728	0.00422623	C8orf17
cg22502459	0.267599	0.000112408	0.00438414	C8orf17
cg19407748	0.130891	0.00845572	0.0424651	C8orf4
cg22836181	0.171888	0.0103847	0.0477334	C8orf4
cg21669226	-0.747017	0.000204487	0.00585199	C8orf4
cg21462844	0.396413	0.00274477	0.0223706	C8orf44
cg12230111	0.48209	0.0104483	0.0478759	C8orf48
cg16810626	0.329261	0.00811746	0.0415428	C8orf49
cg08601628	0.393268	2.86783e-05	0.00219685	C8orf74
cg04256516	0.257053	0.00988612	0.0463085	C9orf156
cg14027524	0.124974	0.0013672	0.0154222	C9orf169
cg17323410	0.236136	0.00114278	0.0140075	C9orf41
cg13544314	-0.58524	0.00654165	0.0365839	C9orf41
cg04651914	0.16298	0.00771985	0.0403195	C9orf64
cg05180349	0.16186	0.00290469	0.0230616	C9orf72
cg21827947	0.705179	0.00475366	0.0304654	CA1
cg22855255	0.24004	0.00611225	0.0351379	CA10
cg25592977	0.239056	0.000138134	0.00493616	CA10
cg01597135	0.456103	0.0105438	0.0481264	CA4
cg00594907	0.157614	0.000485812	0.00903467	CA6
cg14048027	0.318178	0.00462406	0.0299841	CA8
cg20429146	-0.409118	0.00219851	0.0198419	CAAP1
cg23585609	-0.282193	0.0110415	0.0494935	CAAP1
cg16318442	-0.400598	0.00545347	0.0329198	CAB39
cg08488356	0.242965	0.000914452	0.0124194	CABLES1
cg13651483	-0.295259	0.00668683	0.0370406	CABP5
cg20906398	0.232763	0.000397319	0.00817529	CABP7
cg16441133	-1.08272	3.05886e-06	0.000789026	CABYR
cg02284587	0.941094	9.63382e-06	0.00128842	CACHD1
cg01349114	0.332393	0.00116824	0.0141612	CACNA1A
cg09247929	0.173056	0.00866078	0.043105	CACNA1A
cg14022794	0.278543	0.00453289	0.0297372	CACNA1B
cg14050824	0.508239	0.00206033	0.0191712	CACNA1B
cg20669572	0.167907	0.00887136	0.0436385	CACNA1B
cg21229103	0.505141	0.000562594	0.00966835	CACNA1B
cg01104717	0.273401	0.000754619	0.0111972	CACNA1D
cg03119143	0.246352	0.00818	0.0417058	CACNA1E
cg17987176	0.271318	0.00293929	0.0231994	CACNA1E
cg22383874	0.153439	0.00592559	0.0345103	CACNA1G
cg07687354	0.391017	0.000692414	0.0107258	CACNA1H
cg16493071	0.579538	0.000498487	0.00914036	CACNA1H
cg08970994	-0.389834	0.00482988	0.0307399	CACNA2D1
cg16354717	-0.840634	2.15825e-05	0.00192217	CACNA2D1
cg04555771	0.112053	0.0065138	0.0364703	CACNA2D2
cg07460778	0.237892	0.00144687	0.0158448	CACNB4
cg00086995	0.162713	0.000919672	0.0124547	CACNG1
cg01879506	0.305081	5.44364e-05	0.00308521	CACNG3
cg09591921	0.202121	0.00885645	0.0436022	CACNG3
cg07432111	0.233803	0.0110253	0.0494495	CACNG4
cg26743024	-0.465299	2.36748e-05	0.00201549	CACNG4
cg20150306	0.209219	0.000291523	0.00699846	CACNG6
cg23414568	0.229195	0.00188305	0.0182852	CACUL1
cg02958263	0.272424	0.00484821	0.0308149	CACYBP
cg23395404	0.208353	0.00201726	0.0189943	CACYBP
cg04168168	0.174305	0.00917907	0.0444507	CADM1
cg18031880	0.195601	0.00814788	0.0416364	CADM1
cg18906279	0.187892	0.00805983	0.0413616	CADM1
cg20799176	0.287575	0.000379928	0.00802703	CADM1
cg23578720	0.381358	0.00859821	0.0428831	CADM1
cg24869667	0.24335	0.00825538	0.0418742	CADM1
cg26695375	0.208274	0.00669447	0.0370466	CADM1
cg07757701	0.401967	0.000164875	0.00528587	CADM2
cg13716778	0.40245	0.00593399	0.0345493	CADM2
cg15823315	0.76252	0.00478977	0.0305855	CADM2
cg05216833	-0.271223	0.00223916	0.0200798	CADPS
cg15389227	0.238659	0.00462455	0.0299841	CADPS2
cg21211551	-0.255177	0.00745011	0.0394384	CALB1
cg22183706	0.288078	0.000282704	0.00686811	CALCA
cg08723637	0.587369	0.00348228	0.0255483	CALCOCO2
cg27530239	0.185715	0.00877017	0.0434273	CALCOCO2
cg00681911	0.420038	0.0019479	0.0186299	CALCR
cg06908855	0.227867	0.00230003	0.0203992	CALCR
cg22466850	0.193277	0.00533172	0.0324751	CALCR
cg17725307	0.364234	9.11882e-06	0.00126117	CALCRL
cg06722282	0.148879	0.00264406	0.0219468	CALHM2
cg23603852	0.205453	0.0012897	0.0150094	CALHM3
cg17739526	0.128311	0.00327076	0.0246267	CALM1
cg14081226	0.223824	0.00519701	0.0319815	CALML3
cg19630665	0.216115	0.0106552	0.0484439	CALML5
cg24392574	0.190425	0.000558368	0.00963958	CALML5
cg03119748	0.390073	0.00240912	0.0208682	CAMK1D
cg24350236	0.282643	0.00680089	0.037386	CAMK1D
cg03298073	0.273998	0.00029754	0.0070634	CAMK1G
cg05318391	0.140979	0.00744501	0.0394165	CAMK1G
cg01122167	0.378094	0.00838312	0.0422314	CAMK2A
cg10483275	0.155864	0.00602185	0.0348379	CAMK2A
cg01729108	0.362841	2.10448e-05	0.00190033	CAMKK2
cg07467604	0.409963	0.00929732	0.0447666	CAMKMT
cg23630878	-0.370659	0.00292759	0.0231594	CAMP
cg13909998	0.185882	0.00185969	0.0182007	CAMSAP1
cg01924146	-5.34641	0.00283745	0.0227552	CAMTA1
cg00452133	0.291667	0.00389123	0.0272058	CAMTA1
cg12661316	1.04482	0.00713368	0.0384617	CAMTA1
cg17223516	0.323115	0.0013874	0.0155094	CAMTA1
cg01922437	0.371031	0.00212554	0.0194983	CAND1
cg16895165	0.175844	0.00980274	0.0461313	CAPG
cg24164702	-0.282469	0.00173898	0.0175078	CAPN12
cg15431948	0.204848	0.00429176	0.0288177	CAPN13
cg11235945	-0.339179	0.00119145	0.0143353	CAPN13
cg16343357	-0.209664	0.00436391	0.0291249	CAPN2
cg00689067	0.326171	0.000610887	0.0101105	CAPRIN2
cg14417696	0.303271	0.00203097	0.0190462	CAPZB
cg11637949	0.683846	1.23166e-07	0.000166368	CARD6
cg02349264	0.288011	0.00884548	0.0435788	CARHSP1
cg07692489	0.255259	0.00500374	0.0313284	CARHSP1
cg09760217	0.259477	0.00630254	0.0357869	CARHSP1
cg16463156	0.351715	2.1071e-06	0.000690799	CASC3
cg19612048	-3.8427	0.000863563	0.0120376	CASC4
cg08218036	0.302532	0.0101356	0.046983	CASP12
cg26421169	1.06778	9.44104e-05	0.00407312	CASP12
cg20902971	-0.337268	0.00630626	0.0357911	CASP12
cg25316384	0.180893	0.000507495	0.00920555	CASP3
cg16111247	0.122278	0.00180997	0.0179592	CASP4
cg17185237	0.180536	0.00655265	0.0366203	CASR
cg17453778	0.199713	0.00899191	0.0440231	CASR
cg23079470	0.19026	0.00889319	0.0437088	CASS4
cg14303122	-2.99422	0.00276301	0.0224545	CASS4
cg23940402	0.323588	0.00219688	0.0198361	CAST
cg04015962	0.305343	0.00884564	0.0435788	CASZ1
cg05767489	0.248237	0.000739447	0.0110684	CASZ1
cg12760995	0.250657	0.00518433	0.0319181	CASZ1
cg15597109	0.267219	0.000108163	0.00431879	CASZ1
cg10966187	0.179254	7.32369e-05	0.00353307	CATSPER1
cg03897602	0.485914	4.75946e-06	0.000961182	CATSPER2
cg22846334	0.909457	3.70555e-07	0.000278074	CATSPER2
cg22438447	0.188401	0.00572928	0.033819	CATSPER4
cg24174962	0.173207	0.00155612	0.0164682	CATSPERD
cg00415670	0.2788	0.000593828	0.00993956	CAV1
cg24846104	0.543824	0.000967924	0.0127887	CAV1
cg06072564	0.745634	0.00197209	0.0187815	CAV3
cg03669037	0.303422	0.000110953	0.00435674	CBFA2T3
cg06659951	0.18936	0.00266776	0.0220714	CBFA2T3
cg13043528	0.201956	0.00256402	0.0215878	CBLB
cg13476349	0.327642	0.000433095	0.00851882	CBLB
cg17126544	0.214892	0.00204934	0.0191041	CBLB
cg22030154	1.05113	0.00411219	0.0281059	CBLB
cg08526006	-0.473416	0.00230751	0.0204432	CBLB
cg12930209	-0.379005	0.000396542	0.00817529	CBLB
cg07872305	0.543693	0.00107511	0.0135553	CBLN1
cg19181692	0.439133	5.31267e-06	0.000978697	CBLN2
cg00695416	0.627388	0.00269864	0.0221865	CBR1
cg01787644	0.909732	0.00818713	0.0417107	CBR1
cg03841977	0.503988	0.0109153	0.0491249	CBR1
cg16350652	0.13763	0.00591185	0.034455	CBR4
cg02997638	0.824155	0.000245068	0.00639464	CBWD5
cg02835499	-0.36778	0.00236486	0.020663	CBX1
cg04633888	0.186895	0.000369517	0.00791	CBX4
cg13392258	0.240251	0.00306158	0.0237217	CBX4
cg23408369	0.388831	0.00027947	0.00681031	CBX4
cg19802639	0.184371	0.00236379	0.020663	CBX6
cg11737856	0.203666	0.00602162	0.0348379	CBY1
cg14306953	-0.676777	0.000969455	0.0127923	CC2D2A
cg07621256	0.627838	0.000112791	0.00439483	CCBE1
cg00351283	-0.147448	0.000770499	0.0113538	CCBL2
cg14739645	-0.26717	0.00157458	0.0165804	CCDC102B
cg18739061	0.260682	0.00749721	0.0395617	CCDC105
cg14209317	0.430392	2.76031e-05	0.00216356	CCDC107
cg13480357	0.263589	0.00402608	0.0277605	CCDC108
cg17756860	0.481689	0.00273853	0.0223573	CCDC109B
cg11749010	0.320679	0.00503214	0.0314299	CCDC11
cg19476597	0.326265	0.000473074	0.00889418	CCDC11
cg22699422	0.317656	0.00984403	0.0462039	CCDC110
cg07361956	0.585003	9.75287e-05	0.0040998	CCDC112
cg08898686	-0.409479	0.00273236	0.0223323	CCDC113
cg12519248	0.18808	0.00558642	0.0333182	CCDC115
cg21144587	0.156922	8.00265e-05	0.00373608	CCDC121
cg17089917	0.650571	0.000737501	0.011054	CCDC130
cg17499156	0.934003	0.00174894	0.0175644	CCDC130
cg13119944	0.358945	0.000309141	0.00721206	CCDC132
cg13731588	0.221605	0.00138693	0.0155094	CCDC134
cg15654594	0.450188	0.000900223	0.0123076	CCDC150
cg00360474	0.284114	0.0109135	0.0491221	CCDC167
cg02776628	0.242823	0.0100936	0.0468581	CCDC167
cg14462567	-0.452489	0.00837422	0.0422127	CCDC167
cg25192619	-0.567793	0.00373111	0.0265675	CCDC167
cg02721176	0.267784	0.00396569	0.0274854	CCDC172
cg18638434	0.289179	0.00098034	0.0128814	CCDC176
cg24343097	0.141657	0.00878254	0.0434389	CCDC176
ch.9.98959675F	-0.234159	0.00636755	0.0359828	CCDC180
cg09671955	0.170807	0.001134	0.013959	CCDC181
cg01763666	0.323813	0.00960222	0.0455793	CCDC57
cg15857073	0.284572	0.0109643	0.0492742	CCDC57
cg00057265	-0.678583	0.00909807	0.0442456	CCDC6
cg02498063	0.22424	0.000218846	0.00605757	CCDC60
cg04979685	0.254543	0.00385011	0.0270723	CCDC68
cg14264457	0.150349	0.00102362	0.0131977	CCDC68
cg16096766	0.257427	0.00160902	0.0167634	CCDC70
cg02876326	0.49058	0.000868039	0.0120671	CCDC8
cg08179120	0.296099	0.00530537	0.0323842	CCDC8
cg25837277	0.181289	0.000299661	0.00708468	CCDC8
cg17448223	0.398289	0.000146378	0.00504957	CCDC81
cg12892776	0.199451	0.00139452	0.0155565	CCDC85C
cg11335436	0.327066	0.00173993	0.0175129	CCDC87
cg12608603	0.16192	0.00201203	0.0189701	CCDC88C
cg10384138	-0.39707	0.00463712	0.0300152	CCDC90B
cg17562584	0.155927	0.0016383	0.0169052	CCDC92
cg21717870	0.338505	0.00203296	0.0190522	CCDC94
cg08398371	0.160889	0.00137752	0.0154713	CCDC97
cg09854493	0.147192	0.00131713	0.0151416	CCDC97
cg22887498	0.247858	0.000701156	0.0108075	CCER2
cg14332674	2.2854	0.00155495	0.0164607	CCL17
cg01987353	0.170359	0.00534777	0.0325484	CCL2
cg10334416	0.301231	0.00280713	0.022642	CCL2
cg21777866	0.127666	0.0109604	0.0492627	CCL2
cg09075476	-0.281473	0.0103196	0.0475369	CCL20
cg15436354	-0.485788	0.00531042	0.0324057	CCL25
cg17490896	0.228641	0.0010974	0.013721	CCL28
cg13711394	0.182019	0.00333939	0.0249304	CCNA1
cg01960280	0.180496	0.00720659	0.0386831	CCNC
cg02368469	0.294401	0.00276568	0.0224551	CCND1
cg05293861	-0.425118	0.00280252	0.0226228	CCND2
cg16467757	-0.31719	0.00119957	0.0143945	CCNE2
cg14684678	0.330274	1.96421e-05	0.00184232	CCNG2
cg14727650	0.16872	0.00184114	0.018122	CCNI
cg03627944	0.247211	0.000822763	0.0117535	CCNJ
cg06658147	0.28958	0.00272003	0.0222809	CCNJ
cg20769466	0.48279	0.00295349	0.0232494	CCNJL
cg11302733	0.201098	0.00199826	0.0189062	CCNT1
cg03024176	0.218548	0.00397596	0.0275321	CCNYL1
cg16954950	0.424874	0.000831404	0.0118131	CCR1
cg04110105	0.512753	0.00308736	0.0238394	CCR2
cg09970539	0.18333	0.0067443	0.0372241	CCR2
cg24428016	0.212742	0.00204224	0.0190777	CCR3
cg11759359	0.167696	0.00450413	0.029639	CCRL2
cg16189711	-0.247598	0.0011668	0.0141564	CCRL2
cg24019078	0.923038	0.00459555	0.0299067	CCRN4L
cg08645827	0.2385	0.00485988	0.0308561	CCT6B
cg27157434	0.427699	0.00885131	0.0435841	CD101
cg08250215	0.273933	0.000555354	0.0096297	CD163L1
cg19378930	0.158567	0.00710204	0.0383523	CD180
cg09525764	-0.301563	0.0032728	0.0246283	CD180
cg03399655	0.293134	0.00354534	0.0257866	CD200R1L
cg24025902	0.195384	0.0071834	0.0386372	CD200R1L
cg20968048	1.61067	0.00735987	0.039155	CD244
cg19724470	-0.37738	0.00371292	0.0265147	CD274
cg07980671	0.172541	0.000452899	0.00871181	CD2AP
cg04619341	0.382299	0.00101424	0.0131185	CD300LD
cg23511870	0.354808	0.00614905	0.0352896	CD300LD
cg02834747	0.21781	0.00305084	0.0236751	CD300LF
cg12760525	0.564141	0.00447261	0.0295526	CD300LF
cg23832237	0.361196	0.000621699	0.0101661	CD300LF
cg01318967	0.247941	0.00309032	0.0238531	CD34
cg06899483	0.25865	0.0067857	0.0373511	CD34
cg10236452	5.21122	9.04781e-11	9.21269e-07	CD34
cg15770106	0.193958	0.00828794	0.0419564	CD34
cg26266618	0.131072	0.00887869	0.043664	CD34
cg19254387	0.186365	0.00672867	0.0371631	CD36
cg06060522	-0.48463	0.00918716	0.0444739	CD40
cg00740527	0.273598	0.0107235	0.048613	CD5
cg06180389	0.165921	0.00173798	0.0175078	CD53
cg25907353	0.401916	0.00229546	0.020375	CD53
cg08478283	0.126634	0.00988793	0.0463117	CD58
cg15428169	0.261409	0.00186101	0.0182007	CD6
cg22224642	0.1907	0.00327862	0.0246447	CD6
cg00891191	0.2492	0.000250375	0.00646172	CD7
cg23251296	0.133548	0.00889301	0.0437088	CD79B
cg02344805	0.210694	0.00265506	0.0220133	CD83
cg04488703	0.681028	2.28379e-05	0.00195657	CD83
cg24060538	0.277167	0.000203213	0.00585066	CD83
cg26358165	-0.157288	0.00705245	0.0381853	CD83
cg10894164	0.641569	0.00239964	0.0208269	CD86
cg00916536	0.377441	0.00202313	0.0190086	CD8A
cg03403666	0.350316	0.00139468	0.0155565	CD93
cg02560973	0.323358	0.00793532	0.0410063	CD97
cg19560656	0.264114	0.00349916	0.025633	CD97
cg00542493	-0.480305	0.000899841	0.0123076	CDC123
cg19296299	0.613294	0.00168552	0.0171613	CDC20B
cg05338610	0.336795	0.000852044	0.0119405	CDC25B
cg05956803	0.163254	0.00548615	0.0330188	CDC25C
cg11187525	0.198493	9.53871e-05	0.00408601	CDC27
cg13801656	0.338059	0.0098367	0.0461892	CDC37L1
cg06176532	0.336185	0.0102074	0.0471874	CDC40
cg21847848	0.568974	0.00415904	0.0282836	CDC42BPA
cg27273054	0.185746	0.00011944	0.00457123	CDC42BPG
cg10737073	0.493044	8.96865e-05	0.00398249	CDC42EP3
cg23497611	-0.654408	0.00183731	0.0181151	CDC42EP3
cg00967519	0.225319	0.00118765	0.0143023	CDC5L
cg12680612	0.186203	0.00429433	0.0288257	CDC5L
cg02292720	0.25131	2.44459e-05	0.00203711	CDC7
cg07004059	0.499188	0.000422434	0.00844121	CDCA2
cg19559143	0.187426	0.00233316	0.020543	CDCA4
cg03875700	0.25766	0.000762654	0.0112874	CDCA7L
cg06041055	0.388676	0.000914588	0.0124194	CDH10
cg16416394	0.383267	0.0014471	0.0158448	CDH10
cg17216380	0.143709	0.000632623	0.0102442	CDH10
cg24078875	0.245431	0.0033697	0.0250563	CDH10
cg24432832	0.212426	0.00388103	0.0271606	CDH10
cg21963023	-0.345357	0.00817421	0.0416885	CDH10
cg25570096	0.287134	0.00304664	0.023673	CDH12
cg03576224	0.327307	0.00351295	0.0256966	CDH13
cg23738173	0.61722	0.000848256	0.0119189	CDH13
cg01523759	0.214757	0.00117334	0.0142068	CDH15
cg15216960	0.164784	0.0004028	0.008223	CDH18
cg15912573	0.378996	0.00019024	0.00565256	CDH18
cg24929696	0.328928	0.000180767	0.00549943	CDH18
cg19397599	-0.338958	0.0109211	0.0491346	CDH18
cg01516723	-0.261519	0.00737485	0.039209	CDH19
cg13161901	0.328044	0.000370281	0.00791245	CDH20
cg25423077	0.530396	0.000495451	0.00912183	CDH20
cg17315426	-0.291597	0.00204596	0.0190946	CDH24
cg03344985	0.250357	0.00562936	0.0334485	CDH26
cg20895028	0.270412	6.10006e-06	0.00102997	CDH26
cg25902693	0.329456	0.00231115	0.0204591	CDH26
cg01177801	0.286276	0.00817043	0.0416885	CDH3
cg03794124	0.274214	0.000272422	0.00671348	CDH4
cg04741920	0.236266	0.00676141	0.0372671	CDH4
cg02268156	0.249441	0.000346147	0.00762739	CDH5
cg10204325	0.317044	7.46042e-05	0.00358622	CDH6
cg05154174	0.240602	0.00612624	0.0351983	CDH7
cg06474923	0.178926	0.00910333	0.0442456	CDH7
cg11651569	0.177602	0.00200448	0.0189222	CDH7
cg26606574	0.270129	0.00748763	0.039534	CDH7
cg05332308	0.253088	0.000341473	0.00757171	CDH8
cg12845529	0.393389	0.0106116	0.0483161	CDH8
cg27444683	0.438946	0.000129463	0.00479547	CDH8
cg00400654	0.319083	0.00300777	0.0235206	CDK11B
cg04842472	0.16107	0.00459637	0.0299067	CDK13
cg08623314	0.281251	0.000679203	0.0106108	CDK13
cg21209600	0.198798	0.00659224	0.0367401	CDK18
cg22465824	-0.532652	0.00255601	0.0215471	CDK2AP1
cg15857731	0.71795	0.00315701	0.0241267	CDK4
cg23452259	0.273277	0.00123082	0.0146054	CDK5R2
cg03341317	0.328449	0.00100111	0.0130276	CDK6
cg04446983	0.267979	0.00226007	0.0201809	CDKAL1
cg23881962	0.286872	0.000588649	0.00992668	CDKL1
cg08110337	-0.398548	0.00737374	0.039209	CDKL4
cg12201811	-0.582613	0.00868578	0.0431705	CDKL4
cg09998591	0.180906	2.1639e-05	0.00192217	CDKN1C
cg10503232	0.298804	0.000725654	0.0109805	CDKN1C
cg11297256	0.29248	0.00940699	0.0450742	CDKN1C
cg24696183	0.367719	0.000126741	0.00474669	CDKN1C
cg25203481	0.234704	0.00926477	0.0446789	CDKN1C
cg27119222	0.169744	0.00874109	0.0433556	CDKN1C
cg07193470	0.323811	0.00129761	0.0150368	CDKN2A
cg04011266	-0.232638	0.00052189	0.00934248	CDKN2B
cg23900144	-0.602585	0.00364586	0.0261952	CDKN2B
cg15693464	0.366237	0.00304877	0.023673	CDKN2C
cg00896182	0.236805	0.000231375	0.0062134	CDKN3
cg16245191	0.380068	0.00922632	0.0445623	CDNF
cg19025680	0.361236	0.00900597	0.044044	CDNF
cg13986720	0.206008	0.00181263	0.0179751	CDRT15L2
cg09526135	0.465831	0.00170136	0.0172703	CDS1
cg17378342	0.30219	0.0107783	0.0487346	CDX1
cg18424208	0.359052	0.00244804	0.0210531	CDX1
cg18327594	0.238969	0.00255919	0.0215561	CDYL
cg18687685	0.362018	0.00164638	0.0169331	CDYL
cg23610213	0.242972	0.00327637	0.0246411	CDYL
cg08358991	0.371827	0.00158183	0.0165984	CDYL2
cg09142001	0.132099	0.00115879	0.0141184	CEACAM6
cg00044505	0.217051	0.00820707	0.041767	CEBPD
cg14878812	0.379795	0.0021378	0.0195686	CEBPD
cg26266515	-0.678861	0.00696368	0.0378787	CEBPD
cg20372755	0.354099	0.00154597	0.0164049	CEBPE
cg20456582	0.222045	0.00858171	0.0428324	CECR1
cg25447156	0.159487	0.00235756	0.0206366	CECR1
cg10694833	0.370735	0.00153801	0.0163625	CECR2
cg17752959	0.317571	0.00434764	0.0290801	CECR2
cg13971965	0.514477	0.00037837	0.00800662	CELA3A
cg14238120	0.536903	0.0024336	0.0209778	CELA3A
cg05455249	-0.414038	0.000152664	0.00513121	CELF2
cg23126977	-0.209448	0.00861551	0.0429324	CELF2
cg15507719	0.169948	0.0111304	0.049723	CELF4
cg19209689	0.306029	7.28973e-05	0.00352508	CELF4
cg11925620	0.320494	0.000169258	0.00536507	CELF5
cg23224511	0.251484	0.00791483	0.0409568	CELF5
cg02935847	0.256597	0.00479908	0.0306328	CELF6
cg16762664	0.256344	0.00361576	0.0260705	CELSR1
cg25942688	0.240088	0.00439839	0.0292814	CENPA
cg25544523	0.266599	0.0108307	0.0488746	CENPC
cg03327327	0.315188	0.00304887	0.023673	CENPF
cg07495335	0.253286	0.00616702	0.0353524	CENPF
cg13793438	0.252364	0.00571375	0.0337915	CENPF
cg20980494	0.338718	2.40743e-05	0.0020282	CENPF
cg18487535	0.380341	0.00318237	0.0242359	CENPN
cg07893726	0.246788	0.00396195	0.0274727	CENPT
cg05988735	-0.221616	0.00152768	0.0163254	CENPW
cg08644860	0.356611	0.00651654	0.0364788	CEP128
cg03220660	0.172369	0.000397102	0.00817529	CEP135
cg23874639	0.425922	0.00100621	0.0130646	CEP152
cg12333175	0.243963	0.000838935	0.0118489	CEP164
cg05759347	0.31872	0.00251741	0.0213407	CEP170
cg13116071	0.179916	0.00439658	0.0292807	CEP170
cg20469780	2.91756	9.62336e-05	0.00408771	CEP170
cg24502334	0.332238	0.00977149	0.0460644	CEP170
cg26966001	0.458075	0.00174497	0.0175462	CEP41
cg04708391	0.473955	2.75917e-06	0.000730782	CEP44
cg10163536	-0.454005	0.000139544	0.00494881	CEP44
cg24210426	0.156521	0.00336911	0.0250563	CEP76
cg09650089	0.401338	0.000293531	0.00701622	CEP78
cg12728027	0.17259	0.00131374	0.0151197	CEP78
cg18144988	0.168373	0.0024317	0.0209749	CEP85
cg18291127	0.226428	0.0090525	0.0441529	CEP85L
cg26391659	0.37243	0.000399132	0.00818109	CERKL
cg19114310	0.196717	0.00138051	0.0154751	CERS1
cg23719534	0.272794	0.00712868	0.0384444	CERS3
cg02649063	0.603652	0.00614002	0.0352575	CES1
cg03744383	0.408501	0.0071186	0.0384173	CES1
cg03998338	0.408019	0.00292288	0.0231516	CES1
cg03430264	0.342347	0.000553748	0.00961008	CES3
cg00226580	-0.374198	0.00716987	0.0386124	CETN3
cg02172824	0.153532	0.00236106	0.0206513	CFDP1
cg23681745	0.27159	0.00913535	0.0443131	CFLAR
cg21356058	-0.391663	0.00543698	0.0328667	CFLAR
cg13972427	-0.27824	0.0111966	0.0499034	CFTR
cg22026953	1.02436	9.58049e-05	0.00408641	CGA
cg05557673	0.480986	0.000290801	0.00699759	CGB1
cg15367253	0.307928	9.80334e-06	0.00130357	CGB1
cg01801283	0.168228	0.0042108	0.0284696	CGN
cg11871567	0.375224	0.00176225	0.0176369	CGNL1
cg13294888	0.213524	0.00633751	0.0358977	CGNL1
cg23933339	0.303182	0.000187692	0.00563697	CGNL1
cg27161809	-0.790246	2.62725e-05	0.00210668	CH25H
cg20989987	0.240048	0.00147408	0.0159993	CHAC2
cg07977990	0.333659	0.00848466	0.0425472	CHCHD3
cg08757624	0.353505	0.00623996	0.0356143	CHCHD3
cg09137592	0.580248	0.00274022	0.0223573	CHCHD3
cg01824349	0.501175	0.000646898	0.0103714	CHD1
cg17427751	0.249435	0.0013077	0.0150888	CHD1
cg05575639	0.354783	0.00594266	0.034565	CHD7
cg14014565	0.338614	0.000268584	0.00667307	CHD7
cg25928819	0.201512	0.0100238	0.0466814	CHFR
cg07066326	0.216998	0.00281059	0.0226486	CHID1
cg00736173	0.337261	0.00137824	0.0154713	CHL1
cg24307799	0.864245	0.00498948	0.0312893	CHL1
cg04247135	0.220278	4.67077e-05	0.0028548	CHMP2A
cg16405127	0.192117	0.000679112	0.0106108	CHMP4B
cg21435924	0.24064	0.00178151	0.0177901	CHMP4B
cg03502601	-0.372233	0.00568061	0.0336444	CHMP6
cg16780847	0.231121	0.0010714	0.013538	CHMP6
cg17340304	0.208786	0.0033944	0.0251327	CHMP6
cg27025953	0.1631	0.00799113	0.0411577	CHMP6
cg09891288	-0.616241	0.00440237	0.0292986	CHMP6
cg01667687	-0.566534	0.000538609	0.009469	CHN1
cg01073465	0.37946	0.000546104	0.00953428	CHN1
cg02404084	0.333283	6.69408e-05	0.00341011	CHN2
cg22103441	0.205999	0.0111962	0.0499034	CHN2
cg00196983	0.239609	0.00797259	0.041093	CHP2
cg08314899	0.148127	0.0068733	0.0375783	CHPT1
cg00858196	0.289341	0.00830063	0.0420038	CHRM3
cg07443704	0.272465	0.00241579	0.0208905	CHRM3
cg24922627	0.112044	0.00746047	0.0394707	CHRM3
cg18661246	0.248942	0.000417037	0.00839266	CHRNA1
cg23576695	0.205024	0.00622629	0.0355714	CHRNA1
cg10168330	-0.336629	0.00575062	0.0338859	CHRNA2
cg07973591	0.265668	0.000836962	0.0118464	CHRNA3
cg19993258	0.308941	0.00518197	0.0319118	CHRNA3
cg01510380	0.274559	5.98017e-05	0.00324859	CHRNA4
cg17280605	0.493214	0.0075023	0.0395699	CHRNA4
cg25437757	0.142189	0.000461304	0.0087845	CHRNA6
cg09551343	0.469628	0.00236536	0.020663	CHRNA7
cg15032636	0.23626	0.0053979	0.0327307	CHRNA9
cg02293668	0.431551	0.000219771	0.00606662	CHRNB2
cg13096330	0.460939	0.00695411	0.0378531	CHRNB2
cg19312536	0.380109	0.000316342	0.00730018	CHRNB2
cg01854277	0.265882	0.00280777	0.0226427	CHST1
cg05141465	0.174177	0.00593972	0.0345621	CHST10
cg07618258	0.339676	6.43595e-05	0.00335194	CHST10
cg12883014	0.296504	0.0030317	0.023603	CHST11
cg15448707	0.35711	0.00292137	0.0231516	CHST11
cg20110671	0.219696	0.00634607	0.0359165	CHST11
cg13276580	0.256285	0.00345251	0.0254079	CHST15
cg24443494	0.351827	0.00819015	0.0417208	CHST15
cg24648682	0.223673	0.000569871	0.00973151	CHST2
cg11731337	0.138637	0.000269885	0.00668493	CHST5
cg23043032	0.149392	0.00491383	0.0310179	CHST5
cg13954131	0.236182	0.0111862	0.0498843	CHST8
cg16285953	0.298494	0.00949112	0.04528	CHST9
cg23113176	0.362194	0.00507661	0.0316005	CHST9
cg08766836	0.651735	5.22128e-05	0.00301635	CHSY1
cg12042714	0.393685	1.31809e-05	0.00150037	CHSY1
cg07704672	0.437648	0.00147282	0.0159965	CHTF18
cg04716996	0.298958	0.00822543	0.0418131	CHURC1
cg22485724	0.193152	0.00215386	0.0196534	CIB2
cg19761818	-0.265395	0.00901513	0.0440623	CIDEA
cg27315425	0.206304	0.00267127	0.0220739	CIITA
cg04491823	-0.306378	0.00022565	0.0061328	CILP
cg11759541	0.267448	0.00246354	0.0211146	CIRH1A
cg18984002	0.376102	0.00140458	0.0156024	CISD3
cg16725260	0.290924	0.000512744	0.00924321	CIT
cg02106342	0.155304	0.0038821	0.0271606	CITED2
cg23867081	0.348467	0.00144463	0.0158434	CITED2
cg04739593	0.213673	0.00286386	0.02289	CKAP4
cg13163660	0.224155	0.00544076	0.0328781	CKAP4
cg14286511	0.416876	5.77003e-06	0.00100784	CKMT1A
cg05034068	0.153487	0.00606214	0.0349539	CKMT2
cg12827530	0.231987	0.00455779	0.029804	CKMT2
cg23425533	0.228712	0.00182919	0.0180681	CKMT2
cg09080963	0.506945	0.00155463	0.0164607	CLASP1
cg20329427	0.463327	0.00114924	0.014057	CLASP1
cg21424270	0.40456	0.0091197	0.0442756	CLASP2
cg25531074	0.385723	0.0004133	0.00834536	CLASP2
cg06795981	0.149483	0.00270447	0.0222209	CLC
cg25638802	2.45548	8.45679e-05	0.00384716	CLCC1
cg12472597	0.28893	0.000268871	0.00667307	CLCF1
cg19404812	0.319289	0.000331511	0.00745212	CLCN3
cg05709657	-0.5056	0.00639075	0.0360686	CLDN10
cg19665765	0.143507	0.00310265	0.0238999	CLDN20
cg01359940	0.366234	0.0002757	0.00675141	CLDN23
cg27012845	2.72884	0.000567867	0.00971346	CLDN23
cg09881503	0.149247	0.00914361	0.0443296	CLDN5
cg27237085	0.204667	0.00944744	0.0451727	CLDN5
cg02105042	0.222604	0.0018921	0.0183097	CLDN6
cg02513556	0.47852	0.00902844	0.0441113	CLEC12A
cg04725405	0.562074	0.00249024	0.0212133	CLEC12A
cg13944507	0.436469	0.0068329	0.0374834	CLEC12A
cg17349760	0.468824	0.000237389	0.006308	CLEC12A
cg19651757	0.454062	0.00623482	0.0355947	CLEC12A
cg10652359	0.347217	0.00125427	0.0147882	CLEC2D
cg20584815	0.362067	0.00218803	0.0198066	CLEC2D
cg09504658	-0.234881	0.005603	0.0333602	CLEC2D
cg21048669	0.242746	0.00656736	0.0366569	CLEC3A
cg24251534	0.316317	0.00915168	0.0443499	CLEC4A
cg04106436	0.130013	0.00960665	0.0455897	CLEC4D
cg01584464	0.123172	0.00491356	0.0310179	CLECL1
cg03634071	0.321384	0.00220765	0.019889	CLECL1
cg04716977	0.541133	0.00122212	0.0145472	CLECL1
cg15649857	0.260187	1.04725e-05	0.00134723	CLIC4
cg27625200	0.722856	0.00243296	0.0209778	CLIC4
cg06151364	0.149574	0.00104264	0.0133578	CLIC5
cg17978764	-0.466906	0.000404848	0.00824791	CLIC5
cg08365816	0.250977	0.00675922	0.0372608	CLINT1
cg18702684	-0.235152	0.00983025	0.0461706	CLINT1
cg25156646	1.71453	0.000116437	0.00450176	CLIP3
cg01792430	0.267607	0.00925389	0.0446423	CLIP4
cg20043747	2.49906	0.000505864	0.009192	CLIP4
cg21742463	0.240034	0.00202288	0.0190086	CLLU1
cg22397329	0.335195	0.000322813	0.00734869	CLLU1
cg22112262	-0.342101	0.00713635	0.0384675	CLLU1
cg24480817	0.322404	0.000116621	0.00450176	CLMN
cg02397552	0.255404	0.00849703	0.0425678	CLN5
cg07876450	0.281446	0.00805617	0.0413576	CLN8
cg22856010	0.244024	0.00461989	0.0299824	CLN8
cg24885442	0.306023	0.00864691	0.0430571	CLN8
cg06837308	0.330503	2.83149e-05	0.00218554	CLNK
cg01587911	0.296111	0.00669142	0.0370466	CLNS1A
cg04801795	0.184566	0.00311079	0.0239428	CLNS1A
cg20145176	0.501181	0.00469009	0.0302493	CLNS1A
cg21534309	0.41692	0.000625017	0.0101963	CLNS1A
cg06997028	0.569059	0.0021937	0.0198168	CLOCK
cg24209994	0.271395	4.56794e-05	0.00282433	CLPB
cg01820273	0.316026	0.00459484	0.0299067	CLPSL1
cg25665636	0.260194	0.00137366	0.0154539	CLPSL1
cg03305587	0.233724	0.0025329	0.0214192	CLPTM1
cg07269647	0.211798	0.00809755	0.041487	CLRN3
cg03401488	0.135917	0.00551704	0.0331308	CLSTN1
cg00402311	0.17714	0.000375782	0.00798243	CLVS1
cg18306208	0.251438	0.00370533	0.0264817	CLYBL
cg01201932	0.420803	0.00119823	0.0143912	CMA1
cg04384987	-0.347135	0.000351746	0.00768399	CMC2
cg05290300	0.402715	0.00318099	0.0242359	CMC2
cg07676361	0.500451	0.000473048	0.00889418	CMC2
cg02716792	0.207147	0.00488102	0.0309149	CMIP
cg27344162	0.35316	7.09175e-05	0.00347362	CMIP
cg11894738	0.185193	0.00739792	0.0392904	CMPK2
cg04371579	-2.45193	0.00345397	0.0254113	CMSS1
cg13790797	0.261701	0.00607782	0.0349995	CMSS1
cg08694199	0.347779	0.00136497	0.0154222	CMTM1
cg09839874	0.199852	0.00248434	0.0211986	CMTM1
cg22730994	0.172011	0.0097348	0.0459717	CMTM1
cg13813391	0.189674	0.00925177	0.0446423	CMTM2
cg17521255	0.489029	0.00573921	0.0338317	CMTM3
cg14508933	0.174224	0.00834639	0.0421451	CMTM4
cg25036145	0.266259	0.00284172	0.0227683	CMTM7
cg16463964	-0.821263	2.27985e-07	0.000196567	CMTR1
cg19759045	0.164891	0.00552598	0.0331403	CMYA5
cg12063218	0.133803	0.00333529	0.0249227	CNBD2
cg16064925	0.227326	0.00185236	0.0181707	CNDP1
cg09505990	0.278817	0.000179423	0.00548738	CNEP1R1
cg09621708	0.241201	0.00289037	0.0230066	CNEP1R1
cg09984803	-0.276267	0.00692805	0.0377752	CNGA1
cg00192605	0.279481	0.000109504	0.00434616	CNGA3
cg09350013	0.325923	0.000555873	0.00963045	CNGA3
cg19430622	0.883421	9.00574e-06	0.00125409	CNGA3
cg09551350	0.159696	0.00822526	0.0418131	CNGB3
cg19729338	0.292659	0.00144137	0.0158246	CNIH1
cg05785805	0.29708	8.86124e-05	0.00395467	CNIH3
cg02083825	0.290985	0.00241718	0.0208941	CNN3
cg02898678	0.367295	0.00868154	0.0431553	CNNM2
cg11353300	0.18075	0.0022312	0.0200255	CNOT11
cg16308841	0.147372	0.0105741	0.048194	CNOT11
cg11342979	1.8216	0.000656215	0.0104333	CNOT2
cg24675209	0.311019	0.0102571	0.0473351	CNOT4
cg23413494	0.168206	0.00463675	0.0300152	CNOT7
cg10096346	0.205088	0.00569932	0.0337308	CNPY1
cg19655177	0.233593	0.00147488	0.0159993	CNPY1
cg12852800	0.203922	0.0106182	0.0483325	CNPY3
cg00668804	0.205624	0.00484398	0.0308055	CNTLN
cg24880044	0.235584	0.00278723	0.0225759	CNTN2
cg13539617	1.97242	0.0088364	0.0435788	CNTN5
cg14182810	1.48103	0.00171023	0.0173476	CNTN5
cg09366265	0.379189	0.00593913	0.0345621	CNTNAP1
cg21009420	0.268505	0.000470237	0.00886595	CNTNAP2
cg20694241	0.313447	0.00153009	0.0163328	CNTNAP3
cg04431876	0.325772	0.00358528	0.0259625	CNTNAP3B
cg01151029	0.201347	0.00597634	0.0346812	CNTNAP4
cg02889828	0.217261	0.00912478	0.0442756	CNTNAP4
cg07649992	0.132122	0.00205904	0.0191637	CNTNAP4
cg13358636	0.483864	0.00136593	0.0154222	CNTNAP5
cg09481347	0.187681	6.88551e-05	0.00345751	COBL
cg10754910	0.610424	5.26752e-05	0.00302542	COBL
cg14985336	0.308485	0.00150718	0.0161832	COBL
cg25554183	0.37578	0.00437571	0.0291845	COBL
cg03989967	0.388437	0.000742618	0.0110906	COCH
cg00910222	0.353625	0.00515084	0.0318211	COG3
cg12181009	0.501062	0.00116605	0.0141564	COG3
cg13224059	0.269751	0.00572472	0.0338168	COG7
cg18452756	0.444372	0.00207055	0.0192128	COIL
cg18635246	0.293907	2.4088e-06	0.000712035	COIL
cg00726006	0.492966	0.000108258	0.00431879	COL10A1
cg12884406	1.20817	0.000886549	0.0122196	COL11A1
cg24483785	0.145771	0.00943813	0.0451588	COL11A2
cg18315763	0.156896	0.0101249	0.046955	COL14A1
cg15381511	0.266999	0.00420134	0.0284337	COL16A1
cg17611512	0.163495	0.00105355	0.0134224	COL18A1
cg06638966	0.349495	0.000541813	0.0095006	COL19A1
cg05008825	0.198664	0.00270983	0.0222423	COL1A2
cg11245090	0.536001	0.00370911	0.0265023	COL1A2
cg27508180	0.20448	0.00141295	0.0156611	COL1A2
cg06299997	-0.51207	0.00271693	0.0222735	COL1A2
cg23348014	-0.459984	0.00822691	0.0418135	COL1A2
cg04261068	0.184357	0.00875899	0.0433966	COL20A1
cg26313746	0.16881	0.000681062	0.010623	COL21A1
cg02519627	0.263023	0.000777671	0.0114262	COL22A1
cg17384417	0.216897	0.000657056	0.0104333	COL22A1
cg06183338	0.527439	0.000715787	0.010925	COL23A1
cg06768740	0.412094	1.82139e-05	0.00179705	COL23A1
cg22266749	-0.20918	0.00881619	0.0435341	COL25A1
cg05398019	0.266152	0.000216268	0.0060269	COL27A1
cg21105443	0.529517	0.00111164	0.0138032	COL28A1
cg10444255	-0.291035	0.00320562	0.0243389	COL3A1
cg10908116	0.254531	0.000909017	0.0123902	COL4A1
cg13751476	0.572693	0.00183843	0.0181151	COL4A1
cg17500986	0.718436	0.000668763	0.0105367	COL4A1
cg07431896	-0.558745	0.000643456	0.0103443	COL4A3BP
cg10796793	0.153371	0.00859413	0.0428733	COL6A1
cg17496067	0.23182	0.00931292	0.0448204	COL6A1
cg25504217	0.240615	0.00358391	0.0259572	COL6A1
cg11388437	0.309616	0.00448081	0.0295708	COL6A3
cg27406686	0.314399	0.00644133	0.0362662	COL6A5
cg04721764	0.486416	0.000526126	0.00937976	COL6A6
cg24198004	0.26106	0.00379314	0.0268298	COL8A1
cg12733396	0.453364	0.00322076	0.0243776	COL9A2
cg07400741	-0.686117	0.00812539	0.0415686	COL9A3
cg00835279	-0.564536	0.000103647	0.00423401	COLEC11
cg05536782	-0.327897	0.0036953	0.0264333	COLEC11
cg12135269	-0.467984	0.0054977	0.0330686	COLEC11
cg16430428	-0.328649	0.0100041	0.0466132	COLEC11
cg17872886	-0.479958	0.00209917	0.0193504	COLEC11
cg18105675	-0.269438	0.00700992	0.0380373	COLEC11
cg19867917	-0.545904	0.00220399	0.0198737	COLEC11
cg05500106	0.438557	6.83776e-05	0.00344219	COLGALT2
cg00693741	0.213322	0.00625324	0.0356578	COMMD1
cg17428832	0.229102	0.00207136	0.0192128	COMMD10
cg24873095	0.215587	0.0047123	0.0303395	COMMD10
cg26293119	0.748075	5.27221e-05	0.00302542	COMMD10
cg24103572	0.447479	0.000359842	0.00778544	COMMD3-BMI1
cg00032376	0.268672	2.26617e-05	0.00195387	COMMD7
cg21071076	0.230153	6.16653e-05	0.00329624	COMMD8
cg07424281	0.459729	0.00120187	0.0144136	COMMD9
cg23711873	0.376131	9.09704e-05	0.00400704	COMTD1
cg26841650	0.22599	0.00218973	0.0198113	COMTD1
cg23304099	0.212817	0.00152596	0.0163157	COPG1
cg02090742	0.298474	2.27826e-06	0.000704749	COPRS
cg04170238	0.386016	0.00371421	0.0265147	COPS8
cg06323342	0.300748	0.000549545	0.00956582	COPS8
cg11231735	0.373333	0.000163192	0.00528552	COPS8
cg11711113	0.224187	0.0021085	0.0194056	COPS8
cg18339598	0.331739	0.000230424	0.0062134	COPS8
cg15608925	-0.349728	6.66781e-05	0.00341011	COPS8
cg09749205	0.159333	0.00809818	0.041487	COQ10B
cg16536390	0.39875	5.78177e-05	0.00319638	COQ2
ch.4.1616659F	-0.270479	0.00673528	0.0371895	COQ2
cg23830810	0.322752	0.00561775	0.033404	COQ5
cg14934728	0.488649	3.07643e-06	0.000789026	CORIN
cg03016991	0.717359	5.71696e-05	0.00318226	CORO1C
cg22933161	0.215653	0.00199011	0.0188644	CORO1C
cg02517348	0.90113	0.00658175	0.0367069	CORO2B
cg26343889	0.133477	0.00186944	0.0182341	CORO2B
cg03296396	0.135033	0.00302721	0.0235979	CORO6
cg05119778	0.351632	0.00312744	0.0240116	CORO6
cg08572214	0.304136	7.17805e-06	0.00109934	COX18
cg22695402	0.305091	0.000193483	0.00567331	COX18
cg00039505	-0.515974	0.00573657	0.033827	COX4I1
cg03889236	0.213882	0.0044168	0.0293365	COX4I1
cg02120552	4.22868	2.05206e-05	0.0018786	COX5B
cg05463164	0.27249	0.000191676	0.00566128	COX6A1
cg07704300	0.343343	9.94675e-06	0.00130868	COX6C
cg14537031	0.275025	0.0012194	0.014542	COX6C
cg10651502	0.474631	1.26466e-05	0.00146005	COX7B2
cg03208284	-0.501832	0.00953976	0.0453839	COX7C
cg18473178	0.22787	0.00895796	0.0439152	COX7C
cg24112454	0.192434	0.000506232	0.009192	COX8C
cg08797574	0.387963	0.000150607	0.00509436	CPA2
cg08676094	0.347074	0.00276367	0.0224545	CPA4
cg02354293	0.208376	2.57205e-05	0.00208872	CPB1
cg07075387	0.665405	0.000744929	0.0111007	CPEB2
cg16302233	-0.23736	0.0108809	0.0490116	CPEB2
cg11509491	0.39068	0.00297881	0.0233708	CPEB3
cg15341575	0.298641	0.000564655	0.0096837	CPEB3
cg20680818	2.55286	0.000299382	0.00708223	CPEB3
cg27049372	0.266471	0.00315893	0.02413	CPLX2
cg13271934	0.31457	0.00105355	0.0134224	CPM
cg00124004	0.180962	0.000849734	0.0119272	CPNE3
cg22899037	0.249837	0.00877916	0.0434309	CPNE3
cg00996367	0.258338	1.34788e-05	0.00151302	CPNE8
cg02618323	0.322297	0.000976408	0.0128381	CPO
cg18020785	-0.338131	0.00823283	0.0418229	CPS1
cg00270625	0.508823	0.00566058	0.0335622	CPT1B
cg01081346	0.326401	0.00190197	0.0183727	CPT1B
cg05156901	0.355685	0.00782356	0.0406611	CPT1B
cg07003941	0.278793	0.00630006	0.035781	CPT1B
cg10490842	0.223947	0.00945062	0.0451826	CPT1B
cg16386697	0.240689	0.0088097	0.0435201	CPT1B
cg19112186	0.385963	0.00361537	0.0260705	CPT1B
cg27502912	0.449951	0.00059072	0.00993544	CPT1B
cg14318858	-0.507343	0.00374855	0.0266309	CPT1C
cg13863396	0.437719	0.00156158	0.0164963	CPT2
cg00394901	0.189837	0.00156459	0.0165113	CPVL
cg04588840	0.772047	0.000842024	0.0118683	CPXM1
cg05825244	0.384805	0.0049453	0.0311214	CPXM1
cg24263062	0.365025	0.00261962	0.0218606	CPXM1
cg00502035	0.612898	0.00131174	0.0151111	CPXM2
cg00617346	0.241599	0.000743512	0.0110933	CPXM2
cg10062631	0.388329	0.0050863	0.031621	CPXM2
cg13644160	0.577079	0.00185107	0.0181624	CPXM2
cg16658535	0.291131	0.00113373	0.013959	CR1L
cg16527761	-0.844742	0.00154604	0.0164049	CR1L
cg22284786	-0.381587	0.00337481	0.025061	CR1L
cg09887359	0.257423	0.00065084	0.0104122	CRABP1
cg01212975	0.304625	0.00166417	0.0170296	CRABP2
cg02739915	-0.293709	0.00541479	0.0327938	CRCP
cg20513916	0.332881	0.000915024	0.0124194	CREB3L2
cg24185013	0.388345	0.00589917	0.0344167	CREB3L3
cg19638435	0.285221	0.00110386	0.0137551	CREB5
cg21004899	0.227819	0.00294321	0.0232036	CREB5
cg01937808	0.197079	0.0050058	0.0313284	CREBBP
cg12562899	0.269865	0.0072242	0.0387052	CREBBP
cg16430819	0.224639	0.000464479	0.00881596	CREBBP
cg00865611	-0.798009	0.00205365	0.0191355	CREBL2
cg26720491	0.30293	0.00108951	0.0136477	CREG1
cg12760479	0.206362	0.00947372	0.0452237	CRELD2
cg17426923	0.215641	0.0112363	0.0499811	CREM
cg03405789	0.329562	0.00107113	0.013538	CRH
cg17305181	0.292206	0.00281924	0.0226892	CRH
cg23409074	0.218378	0.0107111	0.048599	CRH
cg26269677	3.04537	0.000344153	0.0076042	CRHBP
cg22046703	0.149063	0.0037902	0.0268269	CRHR1
cg21702820	-4.40724	0.00504628	0.0314817	CRIM1
cg21851911	-0.281002	0.00361474	0.0260705	CRISPLD1
cg06967127	0.15561	0.00497219	0.0312385	CRK
cg11060856	0.17469	0.000398432	0.0081777	CRMP1
cg15723334	-0.260402	0.000787394	0.0114858	CRMP1
cg11946630	0.272662	0.00372721	0.0265584	CRTAC1
cg06882351	0.245325	0.000264286	0.00660807	CRTAP
cg27475685	0.911056	3.43219e-06	0.000848904	CRTC2
cg26661974	0.271116	0.000223802	0.00610525	CRX
cg06205108	0.274967	0.00141866	0.0156815	CRY1
cg06286920	0.243217	0.00038989	0.00811481	CRYBA2
cg21434886	0.278629	1.43299e-08	5.05587e-05	CRYGS
cg17215726	0.239633	0.00794	0.0410137	CSF2RB
cg05800416	0.184541	0.000657824	0.0104414	CSGALNACT1
cg20743868	0.33885	0.000210646	0.00595865	CSK
cg01617910	0.199493	0.000251721	0.00647239	CSMD1
cg05941911	0.349135	5.5859e-05	0.00313949	CSMD1
cg13634648	0.362603	0.000305144	0.00715588	CSMD1
cg23749949	0.38488	0.000138489	0.00494448	CSMD1
cg24671229	0.317173	0.000839189	0.0118489	CSMD2
cg20323509	0.233403	0.00016368	0.00528552	CSMD3
cg09086168	3.06183	0.000679885	0.0106108	CSN1S1
cg17121017	0.286566	0.00990332	0.0463516	CSN2
cg00986818	0.174523	0.00200737	0.018935	CSNK1A1L
cg13017182	0.252293	0.000966537	0.0127867	CSNK1E
cg09218422	0.616882	0.00620467	0.0354829	CSNK1G1
cg18303722	0.338146	0.00246682	0.0211205	CSNK1G2
cg22233020	0.147992	0.00712952	0.0384444	CSNK1G2
cg06608378	0.447884	9.69502e-05	0.0040998	CSPG4
cg27378180	0.150003	0.00332399	0.0248796	CSPG4
cg12529438	-5.24781	0.00823005	0.041819	CSPP1
cg08029299	-0.336522	0.00273813	0.0223573	CSRP1
cg14329508	0.372756	5.63768e-05	0.00315546	CSRP2BP
cg00498088	0.514653	0.000230333	0.0062134	CSRP3
cg25044493	0.165784	0.0037434	0.0266223	CSTB
cg12359995	0.289758	0.000101207	0.00419775	CSTF3
cg05740055	0.653468	0.00708484	0.0382952	CTAGE1
cg13909916	0.652756	0.000751338	0.0111607	CTAGE6
cg15721293	0.225626	0.0030509	0.0236751	CTBP1
cg05189127	0.242938	0.0111876	0.0498851	CTBP2
cg15794873	0.273028	0.00185698	0.018194	CTBP2
cg24440625	0.160913	0.0108377	0.0489006	CTBP2
cg05967850	0.203758	0.00349363	0.0256101	CTCFL
cg02408103	0.152575	0.0107875	0.0487489	CTDSP2
cg23910340	0.212016	0.00839255	0.0422556	CTDSP2
cg15872437	0.313121	0.00236835	0.0206837	CTDSPL
cg20792744	-0.156504	0.00908351	0.0442028	CTDSPL2
cg08993755	-0.289066	0.00632563	0.0358408	CTGF
cg07894651	0.311945	0.00943155	0.0451447	CTNNA1
cg13215003	-0.332376	0.00834727	0.0421451	CTNNA3
cg15924527	-3.98768	0.00259749	0.0217465	CTNNA3
cg00481227	0.191521	0.00804514	0.0413146	CTNNBL1
cg05818685	0.140354	0.000957782	0.01272	CTNND2
cg10122267	0.177232	0.00051041	0.00923023	CTPS1
cg14423768	0.227949	0.00137951	0.0154713	CTRB1
cg07520163	0.223676	0.00991437	0.0463926	CTRB2
cg27394731	0.60083	0.00871761	0.0432766	CTRB2
cg27034466	0.154991	0.00271282	0.0222533	CTSB
cg17537714	0.334578	0.0104395	0.0478605	CTSC
cg26959913	0.264617	0.00903961	0.0441393	CTSC
cg12391538	-0.732838	0.00103667	0.0133058	CTSC
cg17237223	0.432568	0.0036465	0.0261952	CTSF
cg08201736	0.303461	0.00576952	0.0339774	CTSH
cg00253735	0.275941	0.0109067	0.0490972	CTSK
cg17403671	0.280235	0.00508071	0.0316006	CTSK
cg05416225	0.313114	0.00340793	0.0251902	CTSL
cg15404871	0.545203	0.00270947	0.0222423	CTSL
cg03377895	0.162312	0.0105076	0.0480258	CTSO
cg21331324	0.134569	0.00223448	0.0200504	CTSZ
cg13096351	0.294019	1.2307e-05	0.00144192	CTTN
cg13280108	0.192985	0.00434794	0.0290801	CTTN
cg13763339	0.155537	0.0100412	0.0467056	CTTN
cg19487717	0.369937	2.0371e-07	0.000194108	CTTN
cg02766704	0.338053	0.00240171	0.0208315	CTTNBP2
cg00417439	0.332234	0.0100928	0.0468581	CTTNBP2NL
cg12262815	0.506453	1.5469e-06	0.000602522	CTTNBP2NL
cg06580046	0.353272	0.000902693	0.0123313	CTU2
cg01897656	0.195603	0.0010501	0.0134224	CTXN3
cg04005938	0.206195	0.00345288	0.0254079	CUL1
cg14398883	-0.404486	0.00444159	0.0294288	CUX1
cg05300553	0.491809	0.00134884	0.0152978	CWC22
cg01061714	0.234357	0.00403331	0.0277915	CWC27
cg10186053	0.438361	1.21927e-05	0.00144048	CWF19L1
cg05877530	-0.597229	0.00128668	0.015	CWF19L1
cg03262869	-0.435347	0.00284497	0.0227839	CWF19L2
cg10340210	0.219663	0.0053297	0.0324743	CWH43
cg21906586	0.373597	8.95733e-06	0.00125409	CWH43
cg02361673	-0.487224	0.00328008	0.0246465	CXADR
cg18402991	0.174453	0.00188843	0.0183048	CXCL11
cg03234743	0.355586	0.00123	0.014604	CXCL12
cg17337453	0.247025	0.00113504	0.0139675	CXCL12
cg18012082	0.181986	0.000236022	0.00628405	CXCL12
cg25946573	0.210835	0.00601238	0.0348095	CXCL12
cg02205602	0.215691	0.000213588	0.00599392	CXCL13
cg06856891	-0.299329	0.00669049	0.0370466	CXCL3
cg04559909	0.247432	0.000883099	0.0121928	CXCL5
cg07703397	0.177411	0.00491083	0.0310165	CXCR2
cg03733145	1.35353	0.00297703	0.0233705	CXCR4
cg19188544	0.251419	0.00883969	0.0435788	CXCR4
cg15632775	0.237909	0.0100342	0.0467001	CXXC1
cg00935887	-0.460321	0.00151806	0.0162623	CXXC11
cg09879868	0.311317	0.00294375	0.0232036	CXXC11
cg12500731	-0.49283	0.0103061	0.0474961	CXXC11
cg18896979	-0.677988	0.000960682	0.0127388	CXXC11
cg27404186	-1.5427	5.56619e-06	0.000993651	CXXC11
cg00906476	0.155747	0.00183728	0.0181151	CXXC5
cg07627738	1.51204	0.000621094	0.010165	CXXC5
cg23799225	0.258717	0.0028202	0.0226892	CYB5A
cg19071293	0.24771	0.000696867	0.0107824	CYB5D1
cg18203859	0.158581	0.00186063	0.0182007	CYB5R1
cg12289211	0.505577	0.000641743	0.0103372	CYB5R2
cg24610403	0.239651	0.00371403	0.0265147	CYB5R2
cg17068311	0.241392	0.00222493	0.0199825	CYB5R4
cg27659974	0.267238	0.00147138	0.0159938	CYBRD1
cg27330542	0.18222	0.00884847	0.0435788	CYCS
cg02297747	0.339092	4.93057e-05	0.00292535	CYGB
cg11814882	0.255788	0.00660122	0.0367657	CYGB
cg05476451	0.347132	0.00134441	0.0152809	CYP11A1
cg00565882	0.212077	0.00485664	0.0308521	CYP1B1
cg06264984	0.226186	0.000573783	0.00978183	CYP1B1
cg20408276	0.301542	0.00216298	0.0196923	CYP1B1
cg26144569	0.295444	0.00111323	0.0138082	CYP1B1
cg25876722	0.528372	0.0051061	0.0316819	CYP20A1
cg27413025	0.311982	0.0083825	0.0422314	CYP20A1
cg16429080	0.19783	0.00360173	0.0260398	CYP26B1
cg12110262	0.262659	0.00671242	0.0371037	CYP26C1
cg10925943	-0.21977	2.17754e-06	0.000693817	CYP27A1
cg04321714	0.170803	0.00542248	0.032811	CYP27B1
cg11988807	0.226321	0.00976946	0.0460633	CYP2A13
cg12665030	0.726446	0.00237511	0.020716	CYP2A6
cg09417522	0.261398	6.40674e-07	0.000350838	CYP2A7
cg20630647	0.259988	0.00534322	0.0325298	CYP2B6
cg24867122	0.277734	1.9736e-06	0.000666468	CYP2B6
cg05794813	0.180124	0.000276013	0.00675141	CYP2W1
cg19385933	0.19979	0.000207409	0.00588986	CYP3A5
cg14415505	0.291859	0.00252247	0.0213607	CYP4V2
cg04220047	0.211357	0.00511338	0.0317084	CYP7B1
cg07483922	0.150721	0.00332357	0.0248796	CYSLTR2
cg14856755	-0.406616	0.00833008	0.0421108	CYSLTR2
cg16199176	0.273673	0.00893654	0.0438634	CYTH1
cg01674824	-0.394493	0.00345004	0.0254079	DAB2
cg18198212	0.25354	0.00377155	0.026738	DAB2
cg24645532	0.527914	0.0025154	0.0213389	DAB2
cg00649318	0.292504	4.94395e-06	0.000961736	DAB2IP
cg05692440	0.176311	0.00357433	0.0258982	DACH1
cg08674321	0.34661	0.00363432	0.0261501	DACH1
cg18470780	0.331338	0.00200014	0.0189152	DACT1
cg13972423	-0.413862	0.00449267	0.0296004	DACT1
cg09436570	0.2178	0.000160692	0.00526413	DAD1
cg12157782	3.56727	0.0026836	0.0221324	DAD1
cg13150866	2.22233	0.000705659	0.0108398	DAD1
cg14892286	0.339484	0.00567106	0.0336124	DAD1
cg15768413	4.34432	4.4652e-07	0.000307471	DAD1
cg21272727	1.54183	0.000734449	0.0110325	DAD1
cg21375093	2.22979	0.0025363	0.0214351	DAD1
cg10522641	-3.79125	0.0081022	0.0414971	DAD1
cg13460539	-2.04381	0.0066687	0.0369679	DAD1
cg08533095	0.259668	0.000135191	0.00489153	DAGLA
cg13990958	0.143157	0.00436399	0.0291249	DAGLB
cg21893663	0.222196	0.00726345	0.0388461	DAOA
cg05518715	0.191099	0.000527032	0.00938766	DAP
cg23965861	0.155792	0.00848993	0.0425538	DAP
cg26711443	0.239445	0.00478307	0.0305765	DAP
cg03829631	1.77978	4.61947e-05	0.00283962	DAPK1
cg17128222	0.265569	0.000232939	0.0062265	DAPK2
cg21992932	0.368892	0.00518082	0.0319114	DAPL1
cg23560546	0.305857	0.00718267	0.0386372	DAPL1
cg12909619	-0.440698	0.000579166	0.00984873	DARS
cg24919522	0.172112	0.000872182	0.012108	DAXX
cg24201168	-0.409118	0.00108149	0.0135969	DAZL
cg21482942	0.238312	0.00388162	0.0271606	DBNDD2
cg06128342	0.330608	0.0021676	0.0197255	DBR1
cg20355401	0.318926	0.00202639	0.0190258	DCAKD
cg22985373	0.411736	0.00249209	0.0212202	DCBLD1
cg25586662	-0.359355	0.0104617	0.0478973	DCBLD2
cg26993647	-0.278564	0.00882777	0.0435722	DCBLD2
cg19894578	0.393192	0.000704024	0.0108251	DCC
cg06784848	-0.573749	1.20577e-05	0.00143977	DCC
cg00880741	0.250178	0.00734905	0.0391163	DCDC2C
cg23912081	0.295461	0.00863812	0.0430191	DCDC2C
cg25085369	0.320106	0.00207238	0.0192128	DCHS2
cg00911894	0.48269	0.000525984	0.00937976	DCP1B
cg03278707	0.188599	0.00502157	0.0313812	DCP2
cg14848644	0.24431	0.00451179	0.029666	DCP2
cg02199580	-0.429064	0.0049036	0.030995	DCT
cg04743860	0.2955	0.000358809	0.00777957	DCT
cg12934298	0.218196	0.00918335	0.0444661	DCT
cg10651583	-0.457253	0.000620521	0.0101638	DCTN2
cg25306198	-0.522784	0.00128114	0.0149743	DCTN4
cg08762306	0.179076	0.00811499	0.0415417	DCTN5
cg26860122	0.412465	0.00451356	0.0296728	DCUN1D2
cg04341795	0.275711	0.000866907	0.0120555	DCUN1D3
cg05590451	-0.410627	0.00493338	0.0310765	DCUN1D3
cg26986249	-0.257237	0.00254794	0.021497	DDHD1
cg02794125	0.327686	0.00394259	0.0273945	DDI2
cg01286964	0.216681	0.000167008	0.00532489	DDIT4
cg04313769	0.245471	0.00068184	0.0106311	DDIT4
cg07187855	0.32435	0.00305275	0.0236804	DDR1
cg23222808	0.164795	0.0106652	0.0484729	DDR1
cg19579005	-0.474955	0.00613748	0.0352479	DDR1
cg08169026	0.156146	0.00564212	0.0334899	DDX10
cg04092816	0.243083	0.000230776	0.0062134	DDX11
cg10815395	0.267135	0.00297409	0.0233564	DDX23
cg25552380	0.523055	0.000453011	0.00871181	DDX25
[truncated: 7,114 more rows]
