# Supplementary material for: Epigenomics and transcriptomics of systemic sclerosis CD4+ T cells reveal long-range dysregulation of key inflammatory pathways mediated by disease-associated susceptibility loci
Source: Genome Med. 2020 Sep 25;12:81. doi: 10.1186/s13073-020-00779-6 (PMC7519528; doi:10.1186/s13073-020-00779-6)
Supplement: Supplementary file 4 — Additional file 4: Table S3. GREAT GO analyses of hypermethylated and hypomethylated DMPs. [file 13073_2020_779_MOESM4_ESM.xlsx]

## Sheet: GO DMPs
Table S3. GREAT GO analyses of hypermethylated and hypomethylated DMPs.
Hypermethylated DMPs			Hypomethylated DMPs
Interleukin-23 receptor activity			LPS assembly with MHC class II complex
CpG	Gene (distance to TSS)		CpG	Gene (distance to TSS)
cg17833169	IL23R (-31,535)		cg18576604	HLA-DRA (-103)
cg22654157	IL23R (-31,384)		cg15591384	HLA-DRB1 (+31,664)
cg12940439	IL23R (-31,375)		cg20083297	HLA-DRB1 (+29,234)
cg09433222	IL23R (-31,260)		cg07984380	HLA-DRB1 (+10,605)
cg03340356	IL23R (-31,247)		cg23905789	HLA-DRB1 (+7,689)
cg13478400	IL23R (-21,374)		cg00598125	HLA-DRB1 (+2,213)
cg16914759	IL23R (+102,708)		cg07007382	HLA-DRB1 (-20,446)
			cg15710545	HLA-DRB1 (-20,490)
Toll-like receptor 3 signaling pathway
CpG	Gene (distance to TSS)		MHC protein complex assembly
cg13724572	CASP8 (+91,081)		CpG	Gene (distance to TSS)
cg25395166	RFTN1 (+198,901)		cg18576604	HLA-DRA (-103)
cg00063654	RFTN1 (+142,135)		cg15591384	HLA-DRB1 (+31,664)
cg20145687	RFTN1 (+93,576)		cg20083297	HLA-DRB1 (+29,234)
cg10090830	RFTN1 (+50,989)		cg07984380	HLA-DRB1 (+10,605)
cg26792295	RFTN1 (+15,121)		cg23905789	HLA-DRB1 (+7,689)
cg10894164	CD86 (+55,988)		cg00598125	HLA-DRB1 (+2,213)
cg17185237	CD86 (+96,261)		cg07007382	HLA-DRB1 (-20,446)
cg17362351	TNIP2 (+158,236)		cg15710545	HLA-DRB1 (-20,490)
cg27665769	TNIP2 (+341)
cg20809690	TNIP2 (+338)		Peptide antigen binding
cg09971388	TNIP2 (+335)		CpG	Gene (distance to TSS)
cg17884025	TNIP2 (-878)		cg01017235	HLA-G (-81,319), HLA-F (+22,252)
cg00306510	TLR3 (+12,695)		cg06414921	HLA-B (+48,459)
cg14415505	TLR3 (+94,217)		cg18576604	HLA-DRA (-103)
cg09030817	RIPK1 (-400)		cg15591384	HLA-DRB5 (-27,897), HLA-DRB1 (+31,664)
cg10508127	UNC93B1 (+308,776)		cg20083297	HLA-DRB5 (-30,327), HLA-DRB1 (+29,234)
cg07000980	UNC93B1 (+115,202)		cg07984380	HLA-DRB5 (-48,956), HLA-DRB1 (+10,605)
cg24665412	FADD (-54,971)		cg23905789	HLA-DRB5 (-51,872), HLA-DRB1 (+7,689)
cg18309346	FADD (-33,629)		cg00598125	HLA-DRB5 (-57,348), HLA-DRB1 (+2,213)
			cg07007382	HLA-DQA1 (-27,063), HLA-DRB1 (-20,446)
Positive regulation of H3K14 acetylation			cg15710545	HLA-DQA1 (-27,019), HLA-DRB1 (-20,490)
CpG	Gene (distance to TSS)		cg24143305	HLA-DQA1 (-268)
cg26039829	PIWIL2 (+117)		cg26982544	SLC7A5 (+15,762)
cg27449824	GATA3 (-23,646)		cg08401758	SLC7A5 (+15,650)
cg16267979	GATA3 (+3,459)		cg06867910	SLC7A5 (+15,589)
cg10089865	GATA3 (+3,631)
cg22770911	GATA3 (+4,652)		Lymphocyte proliferation
cg12515684	GATA3 (+106,606)		CpG	Gene (distance to TSS)
cg16470772	GATA3 (+106,649)		cg26537640	SLAMF1 (-25,631)
cg25218322	GATA3 (+350,183)		cg01926319	SLAMF1 (-25,891)
cg14207001	GATA3 (+418,640)		cg12870776	TNFSF18 (-110,795), TNFSF4 (+45,554)
cg11712896	WBP2 (-8,074)		cg08115680	PTPRC (-27,494)
			cg25264507	PTPRC (+283,816)
Interleukin-18 receptor complex			cg24645812	SATB1 (+312,690)
CpG	Gene (distance to TSS)		cg15906479	LEF1 (-37)
cg20761303	TOLLIP (+65,932)		cg00769356	LEF1 (-376,339)
cg23825301	TOLLIP (+34,028)		cg09525764	CD180 (+36,541)
cg25226711	TOLLIP (+33,466)		cg05642627	MEF2C (+176,491)
cg26779330	TOLLIP (+33,293)		cg18369115	MEF2C (+170,262)
cg10583204	TOLLIP (+31,374)		cg00226580	MEF2C (-800,793)
cg23685967	TOLLIP (+22,093)		cg05259958	PIK3CG (-97,222)
cg15607277	TOLLIP (+17,928)		cg16851402	RIPK2 (-133,452)
cg22275872	TOLLIP (+14,415)		cg00106564	DOCK8 (+62,878)
cg14306344	TOLLIP (-96,443)		cg01846535	IFNW1 (-18,234), IFNA21 (+6,281)
			cg06651904	TLR4 (+892,112)
Regulation of memory T cell differentiation			cg22720686	BCL2 (+481,232)
CpG	Gene (distance to TSS)		cg26433266	BCL2 (+16,889)
cg17833169	IL23R (-31,535)		cg10271851	LILRB1 (+9,588)
cg22654157	IL23R (-31,384)		cg06060522	CD40 (+35,129)
cg12940439	IL23R (-31,375)
cg09433222	IL23R (-31,260)		T-helper 1 type immune response
cg03340356	IL23R (-31,247)		CpG	Gene (distance to TSS)
cg13478400	IL23R (-21,374)		cg26537640	SLAMF1 (-25,631)
cg16914759	IL23R (+102,708)		cg01926319	SLAMF1 (-25,891)
cg16898619	TNFSF4 (-67,342)		cg15906479	LEF1 (-37)
cg19067854	TNFSF4 (-96,149)		cg00769356	LEF1 (-376,339)
cg16658535	CD46 (-103,399)		cg06651904	TLR4 (+892,112)
cg06899483	CD46 (+111,814)		cg22117805	TRAF6 (+109,366)
cg04467803	BCL6 (+5,926)		cg04119729	TRAF6 (-48,570)
cg06174795	BCL6 (-291,999)		cg27087650	BCL3 (+3,993)
cg23060272	BCL6 (-407,349)		cg09383132	BCL3 (+6,462)
cg19599666	BCL6 (-407,510)
cg06107504	IFNL1 (-8,704)		Positive regulation of chemotaxis
			CpG	Gene (distance to TSS)
Positive regulation of activation of JAK activity			cg06619521	ROBO1 (+43,123)
CpG	Gene (distance to TSS)		cg14039937	ROBO1 (-1,541)
cg17833169	IL23R (-31,535)		cg22841864	ROBO1 (-103,954)
cg22654157	IL23R (-31,384)		cg15960490	ROBO1 (-149,923)
cg12940439	IL23R (-31,375)
cg09433222	IL23R (-31,260)		Humoral immune response
cg03340356	IL23R (-31,247)		CpG	Gene (distance to TSS)
cg13478400	IL23R (-21,374)		cg05266226	C1QA (-42,879)
cg16914759	IL23R (+102,708)		cg05269784	C1QA (-42,829)
cg00430155	AGT (+33)		cg10736458	S100A8 (-2,944)
cg24474852	AGT (-8)		cg22284786	CD46 (-82,735)
			cg16527761	CD46 (-82,648)
Negative regulation of DNA demethylation			cg18105675	COLEC11 (-7,095)
CpG	Gene (distance to TSS)		cg12135269	COLEC11 (-6,909)
cg27449824	GATA3 (-23,646)		cg19867917	COLEC11 (-6,866)
cg16267979	GATA3 (+3,459)		cg00835279	COLEC11 (-6,785)
cg10089865	GATA3 (+3,631)		cg17872886	COLEC11 (-6,763)
cg22770911	GATA3 (+4,652)		cg16430428	COLEC11 (-6,648)
cg12515684	GATA3 (+106,606)		cg05536782	COLEC11 (+27,116)
cg16470772	GATA3 (+106,649)		cg23630878	CAMP (-9,576)
cg25218322	GATA3 (+350,183)		cg13082666	HTN1 (+16,127)
cg14207001	GATA3 (+418,640)		cg05642627	MEF2C (+176,491)
cg01860189	DPPA3 (-5,286)		cg18369115	MEF2C (+170,262)
			cg00226580	MEF2C (-800,793)
Interleukin-17 production			cg26358165	CD83 (+425,557)
CpG	Gene (distance to TSS)		cg22036966	HIST1H2BE (-381)
cg11701819	MR1 (+39,705)		cg03964941	HIST1H2BI (-16)
cg25395166	RFTN1 (+198,901)		cg26531700	HIST1H2BJ (+353,841)
cg00063654	RFTN1 (+142,135)		cg13837997	MNX1 (-113,765)
cg20145687	RFTN1 (+93,576)		cg01846535	IFNW1 (-18,234), IFNA21 (+6,281)
cg10090830	RFTN1 (+50,989)		cg07240413	GATA3 (+48,411)
cg26792295	RFTN1 (+15,121)		cg01423845	SFTPD (+124,899)
cg08475716	NR1H4 (+69,928)		cg24924624	IFNG (-3,644)
			cg22720686	BCL2 (+481,232)
Pro-T cell differentiation			cg26433266	BCL2 (+16,889)
CpG	Gene (distance to TSS)		cg27087650	BCL3 (+3,993)
cg27449824	GATA3 (-23,646)		cg09383132	BCL3 (+6,462)
cg16267979	GATA3 (+3,459)		cg22096122	IGLL5 (+30,334)
cg10089865	GATA3 (+3,631)
cg22770911	GATA3 (+4,652)		Positive regulation of interleukin-10 production
cg12515684	GATA3 (+106,606)		CpG	Gene (distance to TSS)
cg16470772	GATA3 (+106,649)		cg00443516	PRKCZ (+79,928)
cg25218322	GATA3 (+350,183)		cg12870776	TNFSF4 (+45,554)
cg14207001	GATA3 (+418,640)		cg22284786	CD46 (-82,735)
			cg16527761	CD46 (-82,648)
Acute inflammatory response to antigens			cg22879994	IRF4 (+114,563)
CpG	Gene (distance to TSS)		cg10934068	IRF4 (+118,024)
cg02586268	SERPINC1 (+2,948)		cg26358165	CD83 (+425,557)
cg02992202	OPRM1 (-386,100)		cg16354717	HGF (-339,766)
cg23229352	OPRM1 (-178,134)		cg19724470	CD274 (+412)
cg12838303	OPRM1 (+29,035)		cg06651904	TLR4 (+892,112)
cg27449824	GATA3 (-23,646)		cg08554257	NOD2 (-312)
cg16267979	GATA3 (+3,459)		cg27087650	BCL3 (+3,993)
cg10089865	GATA3 (+3,631)		cg09383132	BCL3 (+6,462)
cg22770911	GATA3 (+4,652)
cg12515684	GATA3 (+106,606)		CD4-positive alpha-beta T cell activation
cg16470772	GATA3 (+106,649)		CpG	Gene (distance to TSS)
cg25218322	GATA3 (+350,183)		cg12870776	TNFSF4 (+45,554)
cg14207001	GATA3 (+418,640)		cg24645812	SATB1 (+312,690)
cg22224642	CD6 (-764)		cg19628600	FOXP1 (+147,771)
cg15428169	CD6 (+10,643)		cg09429735	FOXP1 (-572,039)
cg00740527	CD6 (+104,441)		cg21534349	FOXP1 (-580,646)
			cg15906479	LEF1 (-37)
Peptide assembly with MHC class II complex			cg00769356	LEF1 (-376,339)
CpG	Gene (distance to TSS)		cg22879994	IRF4 (+114,563)
cg20348196	HLA-DRA (+666)		cg10934068	IRF4 (+118,024)
cg13081526	HLA-DRA (+42,343)		cg13717343	BRAF (+47,830)
cg15708909	HLA-DRA (+79,696)		cg07240413	GATA3 (+48,411)
cg08873792	HLA-DMB (+61,035)		cg18319359	RORA (+75,414)
cg11932767	HLA-DMB (+44,239)		cg27087650	BCL3 (+3,993)
cg01651680	HLA-DMB (-4,222)		cg09383132	BCL3 (+6,462)
cg18001983	HLA-DMB (-4,279)
			T cell activation involved in immune response
Positive regulation of Th-17 cell differentiation			CpG	Gene (distance to TSS)
CpG	Gene (distance to TSS)		cg12870776	TNFSF18 (-110,795)
cg17833169	IL23R (-31,535)		cg19628600	FOXP1 (+147,771)
cg22654157	IL23R (-31,384)		cg09429735	FOXP1 (-572,039)
cg12940439	IL23R (-31,375)		cg21534349	FOXP1 (-580,646)
cg09433222	IL23R (-31,260)		cg15906479	LEF1 (-37)
cg03340356	IL23R (-31,247)		cg00769356	LEF1 (-376,339)
cg13478400	IL23R (-21,374)		cg22879994	IRF4 (+114,563)
cg16914759	IL23R (+102,708)		cg10934068	IRF4 (+118,024)
cg15092219	NLRP3 (-69,986)		cg01846535	IFNW1 (-18,234), IFNA21 (+6,281)
cg06902607	NLRP3 (-69,950)		cg07240413	GATA3 (+48,411)
			cg24924624	IFNG (-3,644)
IgG binding			cg18319359	RORA (+75,414)
CpG	Gene (distance to TSS)		cg27087650	BCL3 (+3,993)
cg02709323	FCGR1B (-514,428)		cg09383132	BCL3 (+6,462)
cg08372869	FCGR1A (-82,369)		cg10271851	LILRB1 (+9,588)
cg23915527	FCGR2A (-106,432)
cg03441844	FCGR2A (-106,272)		C-X-C chemokine receptor activity
cg26334302	FCGR2A (-84,513)		CpG	Gene (distance to TSS)
cg09312814	UMOD (+13,443)		cg12909619	CXCR4 (+66,861)
cg00382053	UMOD (+8,178)		cg15608925	ACKR3 (+370,430)
cg06861044	UMOD (+7,807)		cg20848212	GPR35 (+19,752)
cg21996068	UMOD (+7,405)		cg12485972	GPR35 (+19,763)
			cg15611351	GPR35 (+19,791)
Interleukin-1 receptor complex
CpG	Gene (distance to TSS)		Bcl3/NF-kappaB2 complex
cg20761303	TOLLIP (+65,932)		CpG	Gene (distance to TSS)
cg23825301	TOLLIP (+34,028)		cg27087650	BCL3 (+3,993)
cg25226711	TOLLIP (+33,466)		cg09383132	BCL3 (+6,462)
cg26779330	TOLLIP (+33,293)
cg10583204	TOLLIP (+31,374)		CD40 receptor complex
cg23685967	TOLLIP (+22,093)		CpG	Gene (distance to TSS)
cg15607277	TOLLIP (+17,928)		cg22117805	TRAF6 (+109,366)
cg22275872	TOLLIP (+14,415)		cg04119729	TRAF6 (-48,570)
cg14306344	TOLLIP (-96,443)		cg13979304	TRAF3 (+7,142)
			cg06060522	CD40 (+35,129)
Interleukin-2 receptor binding
CpG	Gene (distance to TSS)
cg27449824	GATA3 (-23,646)
cg16267979	GATA3 (+3,459)
cg10089865	GATA3 (+3,631)
cg22770911	GATA3 (+4,652)
cg12515684	GATA3 (+106,606)
cg16470772	GATA3 (+106,649)
cg25218322	GATA3 (+350,183)
cg14207001	GATA3 (+418,640)
cg11552078	TIMM50 (+765)
