# Supplementary material for: Epigenomics and transcriptomics of systemic sclerosis CD4+ T cells reveal long-range dysregulation of key inflammatory pathways mediated by disease-associated susceptibility loci
Source: Genome Med. 2020 Sep 25;12:81. doi: 10.1186/s13073-020-00779-6 (PMC7519528; doi:10.1186/s13073-020-00779-6)
Supplement: Supplementary file 6 — Additional file 6: Table S4. GREAT GO analyses of hypermethylated and hypomethylated DMRs. [file 13073_2020_779_MOESM6_ESM.xlsx]

## Sheet: GO DMRs
Table S4. GREAT GO analyses of hypermethylated and hypomethylated DMRs.
Hypermethylated DMRs			Hypomethylated DMRs
Positive regulation of IL-10 secretion			Peptide antigen binding
DMR	Gene (distance to TSS)		DMR	Gene (distance to TSS)
chr1:2084391-2084519	PRKCZ (+102,546)		chr16:87887331-87887504	SLC7A5 (+15,676)
chr1:2121349-2121449	PRKCZ (+139,490)		chr6:31240651-31241294	HLA-B (+83,991)
chr1:2023157-2023258	PRKCZ (+41,299)		chr6:32578070-32578114	HLA-DQA1 (-27,042), HLA-DRB1 (-20,467)
chr16:31196384-31196408	PYCARD (+17,917)		chr6:32823078-32823728	TAP1 (-1,648)
			chr6:31276418-31276504	HLA-B (+48,503)
Positive regulation of Th2 cytokine production			chr6:31146124-31146417	HLA-B (+178,693)
DMR	Gene (distance to TSS)		chr6:32819911-32820102	TAP1 (+1,748)
chr1:2084391-2084519	PRKCZ (+102,546)
chr10:8101402-8101513	GATA3 (+4,802)		MHC protein complex
chr1:2121349-2121449	PRKCZ (+139,490)		DMR	Gene (distance to TSS)
chr1:2023157-2023258	PRKCZ (+41,299)		chr6:31240651-31241294	HLA-B (+83,991)
chr1:247511364-247511400	NLRP3 (-69,969)		chr6:32578070-32578114	HLA-DQA1 (-27,042), HLA-DRB1 (-20,467)
chr7:22767384-22767390	IL6 (+1,884)		chr6:31276418-31276504	HLA-B (+48,503)
			chr6:31146124-31146417	HLA-B (+178,693)
Positive regulation of Th2 differentiation
DMR	Gene (distance to TSS)		Innate immune response
chr1:2084391-2084519	PRKCZ (+102,546)		DMR	Gene (distance to TSS)
chr1:2121349-2121449	PRKCZ (+139,490)		chr20:36973845-36973849	LBP (-912)
chr1:2023157-2023258	PRKCZ (+41,299)		chr2:3642400-3642847	COLEC11 (-6,872)
chr1:247511364-247511400	NLRP3 (-69,969)		chr3:160166812-160166877	TRIM59 (+772)
chr7:22767384-22767390	IL6 (+1,884)		chr1:207842666-207842917	CD46 (-82,610)
			chr6:31240651-31241294	HLA-B (+83,991)
NLRP3 inflammasome complex			chr6:32578070-32578114	HLA-DQA1 (-27,042), HLA-DRB1 (-20,467)
DMR	Gene (distance to TSS)		chr19:55476563-55476717	NLRP2 (+20)
chr19:48759881-48759982	CARD8 (-15,612)		chr22:23260278-23260293	IGLL5 (+30,326)
chr1:247511364-247511400	NLRP3 (-69,969)		chr8:144636025-144636462	GSDMD (+867)
chr16:31196384-31196408	PYCARD (+17,917)		chr6:31276418-31276504	HLA-B (+48,503)
			chr6:26183576-26183965	HIST1H2BE (-187)
Regulation of IL-5 production			chr18:21032774-21032779	RIOK3 (-10)
DMR	Gene (distance to TSS)		chr20:1612808-1613418	SIRPB1 (-12,458)
chr5:59064235-59064669	PDE4D (+125,173)		chr1:22920119-22920169	C1QA (-42,855)
chr1:2084391-2084519	PRKCZ (+102,546)		chr6:31146124-31146417	HLA-B (+178,693)
chr10:8101402-8101513	GATA3 (+4,802)		chr6:26217110-26217142	HIST1H2BG (-254)
chr1:2121349-2121449	PRKCZ (+139,490)		chr1:160642715-160642975	SLAMF1 (-25,760)
chr5:135266509-135266896	IL9 (-35,187)		chr1:159047163-159047177	AIM2 (-479)
chr1:2023157-2023258	PRKCZ (+41,299)		chr10:8939897-8939922	GATA3 (+843,254)
chr1:247511364-247511400	NLRP3 (-69,969)		chr1:67632012-67632028	IL23R (-63)
chr3:2553182-2553187	IL5RA (+598,873)
chr4:109090828-109091059	LEF1 (-1,366)		Interleukin-1 binding
			DMR	Gene (distance to TSS)
Negative regulation of IL-2 secretion			chr19:55477633-55477810	NLRP7 (-111)
DMR	Gene (distance to TSS)		chr19:55476563-55476717	NLRP7 (+971)
chr1:208132590-208133116	CD34 (-48,106)		chr2:1801628-1802045	PXDN (-53,559)
chr6:159359940-159360209	EZR (-119,631)
chr6:28832567-28832727	TRIM27 (+59,119)		Lymphocyte chemotaxis
chr6:28963602-28963745	TRIM27 (-71,908)		DMR	Gene (distance to TSS)
			chr20:36973845-36973849	LBP (-912)
MHC protein complex			chr1:160642715-160642975	SLAMF1 (-25,760)
DMR	Gene (distance to TSS)
chr6:31409319-31409575	HLA-B (-84,483)		Regulation of IL-10 production
chr6:29933511-29933697	HLA-G (+138,848)		DMR	Gene (distance to TSS)
chr6:32913068-32913125	HLA-DMB (-4,250)		chr1:207842666-207842917	CD46 (-82,610)
chr6:33091751-33091912	HLA-DPA1 (-43,345)		chr9:5510497-5510595	PDCD1LG2 (-24)
			chr1:2004057-2004163	PRKCZ (+22,201)
Negative regulation of I-kB/NF-kB signaling			chr1:67632012-67632028	IL23R (-63)
DMR	Gene (distance to TSS)		chr3:114012659-114012806	TIGIT (+2,784)
chr9:84303915-84304414	TLE1 (+55)
chr6:152011415-152011511	ESR1 (-168)		Inflammasome complex
chr4:40192546-40192715	RHOH (-5,896)		DMR	Gene (distance to TSS)
chr19:48759881-48759982	CARD8 (-15,612)		chr8:144636025-144636462	GSDMD (+867)
chr4:122078167-122078348	TNIP3 (+70,363)		chr1:159047163-159047177	AIM2 (-479)
chr16:84840283-84840454	USP10 (+106,785)
chr4:40266942-40267141	RHOH (+68,515)		Pyrin domain binding
chr1:247511364-247511400	NLRP3 (-69,969)		DMR	Gene (distance to TSS)
chr9:84302344-84302347	TLE1 (+1,874)		chr19:55476563-55476717	NLRP2 (+20)
chr20:55835831-55836224	BMP7 (+5,656)
chr10:682147-682152	ZMYND11 (+501,726)		Positive regulation of memory T cell differentiation
chr16:31196384-31196408	PYCARD (+17,917)		DMR	Gene (distance to TSS)
chr12:100967016-100967065	NR1H4 (+69,903)		chr1:207842666-207842917	CD46 (-82,610)
			chr1:67632012-67632028	IL23R (-63)
alpha-beta3 integrin-IGF-1-IGF1R complex
DMR	Gene (distance to TSS)		Positive regulation of IL-5 secretion
chr17:45402355-45402380	ITGB3 (+71,156)		DMR	Gene (distance to TSS)
chr15:99408636-99409194	IGF1R (+216,715)		chr10:8939897-8939922	GATA3 (+843,254)
chr15:99409411-99409506	IGF1R (+217,259)		chr1:2004057-2004163	PRKCZ (+22,201)
chr2:187361133-187361141	ITGAV (-93,655)
			Leukocyte migration
Inflammasome complex			DMR	Gene (distance to TSS)
DMR	Gene (distance to TSS)		chr20:36973845-36973849	LBP (-912)
chr19:48759881-48759982	CARD8 (-15,612)		chr1:160642715-160642975	SLAMF1 (-25,760)
chr1:247511364-247511400	NLRP3 (-69,969)
chr16:31196384-31196408	PYCARD (+17,917)		Positive regulation of IL-13 secretion
			DMR	Gene (distance to TSS)
Chemoattractant activity			chr10:8939897-8939922	GATA3 (+843,254)
DMR	Gene (distance to TSS)		chr1:2004057-2004163	PRKCZ (+22,201)
chr7:81240257-81240572	HGF (+159,099)
chr10:45359611-45359721	CXCL12 (-479,169)		Regulation of IL-1 beta secretion
chr12:5621261-5621456	NTF3 (+80,080)		DMR	Gene (distance to TSS)
chr14:54815745-54816093	BMP4 (-392,390)		chr19:55477633-55477810	NLRP7 (-111)
chr7:23246105-23246146	GPNMB (-40,190)		chr19:55476563-55476717	NLRP2 (+20), NLRP7 (+971)
chr14:78108468-78108523	ALKBH1 (+65,867)		chr8:144636025-144636462	GSDMD (+867)
chr10:44788887-44789315	CXCL12 (+91,396)		chr1:159047163-159047177	AIM2 (-479)
chr4:174203405-174203504	HMGB2 (+52,821)
			IL-23 binding
			DMR	Gene (distance to TSS)
			chr1:67632012-67632028	IL23R (-63)
			IL-23 receptor complex
			DMR	Gene (distance to TSS)
			chr1:67632012-67632028	IL23R (-63)
