# Supplementary material for: Epigenomics and transcriptomics of systemic sclerosis CD4+ T cells reveal long-range dysregulation of key inflammatory pathways mediated by disease-associated susceptibility loci
Source: Genome Med. 2020 Sep 25;12:81. doi: 10.1186/s13073-020-00779-6 (PMC7519528; doi:10.1186/s13073-020-00779-6)
Supplement: Supplementary file 7 — Additional file 7: Table S5. Differential expression (Differentially Expressed Genes: DEGs) between HD and SSc. [file 13073_2020_779_MOESM7_ESM.xlsx]

## Sheet: combat12_limma
Table S5. Differential expression (Differentially Expressed Genes: DEGs) between HD and SSc
Gene	logFC	p-value	FDR
CCR7	0.810904	1.11439e-16	2.15802e-12
PNPLA8	-0.776469	2.27902e-16	2.20666e-12
KPNA2	-1.15818	1.0191e-15	5.24913e-12
MSANTD4	0.874344	1.08425e-15	5.24913e-12
TULP3	0.828805	2.60657e-15	1.00953e-11
NR4A3	-1.46301	3.32545e-15	1.02513e-11
GIMAP7	0.82478	3.70561e-15	1.02513e-11
SELPLG	0.63355	7.22496e-15	1.74889e-11
BCOR	0.763562	8.73852e-15	1.88024e-11
DDX21	-0.598101	1.42583e-14	2.76112e-11
DCP1B	0.857009	6.47079e-14	1.09291e-10
FAM53C	-0.563425	6.77248e-14	1.09291e-10
BCAS2	-0.63477	9.06554e-14	1.35042e-10
POLB	-0.624978	2.2667e-13	3.13534e-10
CYB5B	0.755819	2.83022e-13	3.65381e-10
CSRNP1	-1.02318	4.11674e-13	4.98254e-10
BSDC1	-0.506231	6.39576e-13	7.18158e-10
ISCA1	-0.533298	6.67536e-13	7.18158e-10
MRM2	0.64395	1.08594e-12	1.1068e-09
IRF1	-0.856883	1.17814e-12	1.14074e-09
TMEM184C	0.792948	1.3478e-12	1.24286e-09
GIMAP1-GIMAP5	0.647605	1.51852e-12	1.28318e-09
S100A11	1.11659	1.52404e-12	1.28318e-09
CALU	-0.549342	2.62745e-12	2.02712e-09
ID3	-1.19523	2.7359e-12	2.02712e-09
RBM39	-0.475809	2.75627e-12	2.02712e-09
MAPKAP1	-0.731316	2.82635e-12	2.02712e-09
PHF12	-0.420169	3.58984e-12	2.37005e-09
PPIL1	0.619544	3.60436e-12	2.37005e-09
ARHGAP8	0.857617	3.67165e-12	2.37005e-09
SYS1	-0.440105	4.01795e-12	2.47213e-09
DDIT3	-0.66665	4.08512e-12	2.47213e-09
SBDS	-0.687735	4.40672e-12	2.58594e-09
IDI1	-0.673407	5.50423e-12	3.13498e-09
ZNF146	0.666217	5.69154e-12	3.14905e-09
NCOA5	0.456429	9.35637e-12	5.00577e-09
CCNL1	-0.533445	9.56434e-12	5.00577e-09
MAT2B	0.53787	1.05201e-11	5.29784e-09
RASSF2	0.629757	1.07237e-11	5.29784e-09
KANSL2	-0.459299	1.09431e-11	5.29784e-09
IFRD1	-0.635673	1.18044e-11	5.57541e-09
GIMAP4	0.823481	1.31246e-11	6.0514e-09
CWC25	-0.534552	1.3743e-11	6.18912e-09
RNF219	0.85152	1.95887e-11	8.58985e-09
ITPRIP	-0.621248	2.04382e-11	8.58985e-09
PYM1	0.538316	2.06631e-11	8.58985e-09
AGPAT1	-0.857331	2.08481e-11	8.58985e-09
ZNF253	0.468198	2.35016e-11	9.30451e-09
CYCS	-0.552631	2.38472e-11	9.30451e-09
SON	0.451782	2.4024e-11	9.30451e-09
ZCCHC17	0.55806	2.73412e-11	1.03816e-08
GTF2E1	0.670402	2.85506e-11	1.06323e-08
STAU2	-0.634548	2.93367e-11	1.0719e-08
GLT8D1	0.563817	3.44644e-11	1.23593e-08
ZBTB10	-1.00266	3.83382e-11	1.34985e-08
XPC	0.470708	4.11275e-11	1.39827e-08
CDK16	-0.561341	4.11575e-11	1.39827e-08
RALA	0.627682	4.37218e-11	1.45978e-08
EIF4A2	-0.431774	4.54557e-11	1.49195e-08
UBE2I	0.404155	5.1004e-11	1.64615e-08
DYNLL2	-0.428399	6.27412e-11	1.97258e-08
CYP51A1	-0.641528	6.31552e-11	1.97258e-08
JUND	-0.702374	6.47623e-11	1.99067e-08
ETF1	-0.544431	7.81786e-11	2.36551e-08
NRDC	-0.713386	8.21818e-11	2.44838e-08
GOLGA5	0.506527	8.57254e-11	2.50629e-08
ZNF331	-0.847207	8.67139e-11	2.50629e-08
SKA2	0.517509	9.16631e-11	2.61038e-08
ASF1A	0.565836	9.82725e-11	2.75804e-08
ABHD2	0.360764	1.00672e-10	2.78501e-08
GRASP	-0.690393	1.17591e-10	3.16583e-08
SLC20A2	0.632913	1.17707e-10	3.16583e-08
PTP4A1	-0.525068	1.32115e-10	3.50467e-08
BIN2	-0.445101	1.41913e-10	3.7137e-08
MBP	0.489464	1.51753e-10	3.91827e-08
NXF1	-0.437062	1.57508e-10	4.01334e-08
ATP8B2	-0.684446	1.62516e-10	4.08718e-08
UBE2V2	0.581644	1.65609e-10	4.11156e-08
ZER1	0.502967	1.68087e-10	4.12026e-08
NCAPH2	-0.403336	1.7648e-10	4.27192e-08
HDAC5	-0.467858	1.83219e-10	4.3803e-08
MYO9A	-0.696085	1.86086e-10	4.39458e-08
C10orf88	0.528765	1.9928e-10	4.64946e-08
PIGA	-0.614133	2.06358e-10	4.75729e-08
INTS3	-0.609518	2.09438e-10	4.77149e-08
C14orf119	0.786726	2.17026e-10	4.88687e-08
ZBTB24	0.59358	2.20661e-10	4.91162e-08
SLFN5	0.559197	2.64997e-10	5.83144e-08
PGRMC2	-0.532426	2.72549e-10	5.93023e-08
PLEKHO1	0.441686	2.88792e-10	6.21385e-08
FLI1	-0.714565	3.15502e-10	6.71395e-08
PRKCZ	-0.460768	3.35578e-10	7.06355e-08
OSER1	-0.677623	3.46882e-10	7.22297e-08
SIAH3	0.944772	3.56568e-10	7.34568e-08
STX8	-0.544484	3.79494e-10	7.71157e-08
SIK1	-0.953298	3.82293e-10	7.71157e-08
SLC30A6	0.541271	3.94186e-10	7.81891e-08
PRR14L	0.413065	3.9569e-10	7.81891e-08
MRPL35	0.440112	4.40461e-10	8.57624e-08
DNAJC11	0.403751	4.42873e-10	8.57624e-08
FAF1	-0.449302	4.52808e-10	8.66978e-08
SKIL	1.05447	4.56658e-10	8.66978e-08
ATP6V0E1	0.43111	4.86119e-10	9.07861e-08
TIMM21	0.553159	4.87568e-10	9.07861e-08
ST8SIA4	0.531834	5.28005e-10	9.67457e-08
DUSP10	-0.819377	5.29566e-10	9.67457e-08
PDP1	-0.481436	5.5693e-10	1.00794e-07
CHTF8	0.445128	5.74496e-10	1.0301e-07
MCM3	0.494026	5.94868e-10	1.05685e-07
CSNK2A1	0.432242	6.30742e-10	1.11039e-07
NDRG3	-0.633328	6.79068e-10	1.1847e-07
HSPA5	-0.370642	7.87508e-10	1.36162e-07
ALKBH5	-0.326936	8.15071e-10	1.3968e-07
CLEC2B	-0.467883	8.25513e-10	1.40229e-07
ELAC1	0.439937	8.77648e-10	1.47788e-07
COPB2	0.908925	9.37825e-10	1.5656e-07
MAP3K12	-0.53528	9.51824e-10	1.57539e-07
PRKAB1	0.340778	9.70388e-10	1.58768e-07
PRDX1	0.596943	9.75646e-10	1.58768e-07
KCTD5	0.483156	1.04217e-09	1.68169e-07
BICDL1	-0.51799	1.05657e-09	1.68169e-07
MPRIP	-0.446293	1.05947e-09	1.68169e-07
RNF11	-0.423954	1.12333e-09	1.76856e-07
CXCL8	0.855646	1.13294e-09	1.76931e-07
DNAJB6	-0.449441	1.14317e-09	1.771e-07
TTC7A	0.46445	1.24319e-09	1.91067e-07
BNIP1	-0.579546	1.27961e-09	1.93985e-07
RIPK2	-0.585949	1.28222e-09	1.93985e-07
ZNF609	-0.589653	1.3009e-09	1.95286e-07
TM9SF4	0.275191	1.41727e-09	2.10688e-07
PITPNC1	-0.47987	1.42526e-09	2.10688e-07
TGDS	0.488022	1.61574e-09	2.34809e-07
ARHGEF2	0.507342	1.61593e-09	2.34809e-07
TSPAN18	-0.698656	1.63315e-09	2.34809e-07
DCK	0.483908	1.63693e-09	2.34809e-07
SH3BP1	-0.644534	1.68346e-09	2.39115e-07
HNRNPA0	-0.389513	1.69458e-09	2.39115e-07
DGCR2	0.398298	1.72279e-09	2.39115e-07
NR2C2	0.329826	1.72395e-09	2.39115e-07
TSPAN14	0.459366	1.72869e-09	2.39115e-07
ZNF227	0.470765	1.75849e-09	2.41512e-07
ELP3	0.569157	1.78477e-09	2.43395e-07
YPEL5	-0.491254	1.81049e-09	2.45176e-07
PPP2CA	-0.411226	1.92597e-09	2.59003e-07
DYNLT3	-0.41276	1.94232e-09	2.594e-07
PROSER1	0.536758	1.96813e-09	2.61047e-07
PPP1R18	0.543855	2.03916e-09	2.68629e-07
INPP4A	-0.506613	2.06284e-09	2.69911e-07
PPP1R10	0.504283	2.08935e-09	2.71546e-07
ZNF792	0.480248	2.1364e-09	2.75809e-07
BAG6	-0.439541	2.19094e-09	2.80977e-07
PAF1	-0.31537	2.20861e-09	2.8138e-07
FYCO1	0.543999	2.26767e-09	2.87016e-07
PRXL2C	-0.695652	2.34214e-09	2.94517e-07
ULK3	-0.62048	2.36227e-09	2.95131e-07
KCTD21	0.737228	2.45866e-09	3.05205e-07
SAE1	-0.55434	2.47466e-09	3.05234e-07
RAB33B	-0.540339	2.50558e-09	3.07092e-07
NPRL3	-0.450755	2.62747e-09	3.18225e-07
S1PR1	0.306913	2.62928e-09	3.18225e-07
HSP90AB1	-0.29021	2.86286e-09	3.44343e-07
YEATS4	-0.504704	2.95779e-09	3.53565e-07
TMEM147	-0.465359	3.1077e-09	3.69206e-07
APOLD1	-0.372951	3.15021e-09	3.71974e-07
HIST1H2AK	-0.602814	3.25611e-09	3.82149e-07
CPSF2	0.547833	3.28058e-09	3.82701e-07
DIPK1A	0.59806	3.48208e-09	4.03775e-07
CLPB	-0.436315	3.54267e-09	4.08356e-07
NECAP2	0.288882	3.58816e-09	4.11152e-07
TOR1AIP1	-0.321942	3.66007e-09	4.16925e-07
NDUFS1	0.496869	3.69247e-09	4.18156e-07
PHYKPL	-0.502377	3.72862e-09	4.19795e-07
NUP62	0.403649	3.81446e-09	4.26977e-07
UCHL5	0.473192	3.90814e-09	4.32651e-07
TTC39B	-0.809474	3.90983e-09	4.32651e-07
CCDC25	0.413171	3.97544e-09	4.37411e-07
TSPYL2	-0.446364	4.0378e-09	4.39717e-07
SIMC1	0.344486	4.04181e-09	4.39717e-07
ZNF394	-0.516137	4.06704e-09	4.3999e-07
NBR1	0.452967	4.19934e-09	4.50138e-07
ODF2	-0.463104	4.20733e-09	4.50138e-07
ZNF304	0.681806	4.25024e-09	4.52231e-07
DUSP8	-0.687647	4.31134e-09	4.53852e-07
CLK1	-0.668401	4.31235e-09	4.53852e-07
ZKSCAN1	0.475549	4.62753e-09	4.8439e-07
JKAMP	0.623792	4.84042e-09	5.0395e-07
NPAT	0.454831	5.0978e-09	5.27908e-07
COPG1	0.383075	5.13432e-09	5.28863e-07
HSP90AA1	-0.366349	5.34381e-09	5.47529e-07
NPIPA1	-0.507111	5.67935e-09	5.78845e-07
TRA2B	-0.289857	6.09796e-09	6.18257e-07
COX20	-0.449463	6.41582e-09	6.47095e-07
HIPK1	-0.281615	7.18108e-09	7.20527e-07
TTC33	0.680647	7.26217e-09	7.24907e-07
PCSK5	-0.976854	7.62036e-09	7.53035e-07
FBXO38	0.681333	7.66082e-09	7.53035e-07
ZNF101	0.494284	7.66209e-09	7.53035e-07
GPR108	-0.550828	7.6995e-09	7.53035e-07
MXI1	-0.495698	8.08939e-09	7.83629e-07
BORCS7	-0.659113	8.09325e-09	7.83629e-07
ZFAND2B	-0.435521	8.18484e-09	7.84825e-07
BCL7B	-0.444153	8.18666e-09	7.84825e-07
CDC5L	-0.356146	8.35407e-09	7.96929e-07
PHC1	-0.449595	8.47721e-09	8.04712e-07
FAM3C	0.416563	8.72856e-09	8.21198e-07
ZBTB1	-0.38908	8.74444e-09	8.21198e-07
HIST2H2BE	-0.439648	8.77811e-09	8.21198e-07
STX2	-0.472134	8.8224e-09	8.21374e-07
TOP2B	0.423105	9.06737e-09	8.40142e-07
RNF111	0.493472	9.26825e-09	8.54665e-07
RAB27A	0.587837	9.66726e-09	8.85635e-07
B4GALT1	-0.332218	9.69557e-09	8.85635e-07
PIK3C2B	0.533445	1.01669e-08	9.24328e-07
MAP2K6	-0.652115	1.03389e-08	9.35578e-07
NANS	-0.525054	1.0879e-08	9.79867e-07
RARA	0.54957	1.09376e-08	9.80586e-07
RIT1	-0.419032	1.15936e-08	1.03461e-06
DENND5A	-0.661704	1.18004e-08	1.04823e-06
G3BP1	0.352039	1.19397e-08	1.0553e-06
SUCO	-0.602808	1.19889e-08	1.0553e-06
PABPN1	-0.242746	1.21825e-08	1.06749e-06
SEPTIN6	-0.31152	1.26063e-08	1.09964e-06
GIMAP8	0.585757	1.30086e-08	1.12539e-06
NFKB2	0.538572	1.30177e-08	1.12539e-06
ABRAXAS2	0.40597	1.3625e-08	1.17266e-06
TRAPPC11	0.438045	1.41202e-08	1.2099e-06
UBQLN2	-0.399719	1.42961e-08	1.21958e-06
PGAP2	-0.537583	1.43755e-08	1.22097e-06
TSPAN3	0.567437	1.46615e-08	1.23874e-06
DCP2	-0.406905	1.47126e-08	1.23874e-06
HIST1H2BL	-0.394143	1.47873e-08	1.23964e-06
PRDX2	-0.474092	1.52892e-08	1.27619e-06
PDCL3	-0.49391	1.5595e-08	1.29096e-06
ARHGEF6	-0.405076	1.55995e-08	1.29096e-06
ORC5	0.417671	1.56817e-08	1.29224e-06
2007-03-01	0.42591	1.57515e-08	1.29249e-06
CLK3	-0.307742	1.6693e-08	1.36396e-06
NUCKS1	0.340704	1.75694e-08	1.42955e-06
CD69	-0.612654	1.78733e-08	1.44818e-06
C5orf51	0.360592	1.82347e-08	1.47131e-06
ZNF529	-0.416177	1.88368e-08	1.5119e-06
PELI1	-0.689284	1.89425e-08	1.5119e-06
RASSF1	-0.418873	1.89719e-08	1.5119e-06
TTLL5	-0.482582	1.99168e-08	1.58069e-06
BIRC3	0.615085	2.04543e-08	1.61672e-06
FYN	0.351568	2.11343e-08	1.66359e-06
MYL12B	0.306843	2.12577e-08	1.66359e-06
ERCC1	-0.429538	2.1305e-08	1.66359e-06
MFAP3	0.485893	2.22298e-08	1.72884e-06
NSRP1	0.436259	2.26822e-08	1.75696e-06
SDHC	0.385129	2.32162e-08	1.7859e-06
P2RY8	0.477636	2.32402e-08	1.7859e-06
NOL4L	-0.614245	2.34387e-08	1.79404e-06
ITGA5	0.63332	2.38857e-08	1.82021e-06
EXOSC9	-0.31477	2.40562e-08	1.82021e-06
ANKRD46	0.47249	2.40627e-08	1.82021e-06
IFT80	-0.644865	2.45345e-08	1.84868e-06
SERTAD2	-0.428231	2.52165e-08	1.89123e-06
SCYL3	0.546962	2.53335e-08	1.89123e-06
TP53INP2	-0.419871	2.53922e-08	1.89123e-06
NSMCE1	-0.53063	2.61388e-08	1.93938e-06
BCKDHB	-0.71848	2.66432e-08	1.96926e-06
STK25	-0.393366	2.7452e-08	2.02132e-06
ZNF85	0.354473	2.7681e-08	2.03046e-06
ANAPC16	-0.456367	2.78174e-08	2.03277e-06
ATG16L1	-0.417132	2.79252e-08	2.03298e-06
SZRD1	-0.292629	2.82198e-08	2.04673e-06
CYP4V2	-0.978248	2.91327e-08	2.09872e-06
PSEN1	0.295577	2.91534e-08	2.09872e-06
ADGRE5	-0.53332	2.99778e-08	2.15007e-06
NUP88	-0.450399	3.04439e-08	2.15979e-06
GLCCI1	0.45721	3.05103e-08	2.15979e-06
CTSO	0.411215	3.05514e-08	2.15979e-06
VPS39	0.371927	3.06608e-08	2.15979e-06
GZF1	-0.455943	3.06709e-08	2.15979e-06
THRAP3	0.299838	3.17311e-08	2.22635e-06
HSPA4	0.367307	3.19201e-08	2.23153e-06
ASNS	-0.561479	3.27031e-08	2.27804e-06
SIRT2	-0.511918	3.38666e-08	2.35063e-06
SEL1L	0.397832	3.44621e-08	2.38342e-06
SLC35C2	0.260083	3.50415e-08	2.41487e-06
FAM241A	0.651738	3.61696e-08	2.48077e-06
ZNF490	0.466	3.6254e-08	2.48077e-06
TBL1X	0.473964	3.66494e-08	2.499e-06
GOSR1	0.341685	3.68591e-08	2.50448e-06
RNF14	0.395121	3.75889e-08	2.54514e-06
YARS	0.52193	3.8591e-08	2.60388e-06
TSTD1	-0.401278	4.0541e-08	2.72318e-06
UTP18	-0.535515	4.06402e-08	2.72318e-06
TRIP11	0.844368	4.1915e-08	2.79891e-06
TRMT6	0.371753	4.25085e-08	2.81992e-06
CSTF1	0.416142	4.25208e-08	2.81992e-06
FH	0.444735	4.35867e-08	2.87263e-06
OR56B1	1.11856	4.36915e-08	2.87263e-06
LY9	-0.481997	4.3768e-08	2.87263e-06
CD96	-0.308224	4.3909e-08	2.87263e-06
UBC	-0.242769	4.68701e-08	3.05602e-06
RSPRY1	0.538877	4.75905e-08	3.09258e-06
COPS2	-0.390278	4.78466e-08	3.09883e-06
DNAJA1	-0.440254	4.99354e-08	3.22333e-06
G6PC3	0.356167	5.1209e-08	3.29456e-06
CEP68	0.306016	5.16361e-08	3.31104e-06
DSE	0.803812	5.18714e-08	3.31515e-06
SAT1	-0.461994	5.2794e-08	3.36301e-06
ZC3H8	0.465744	5.47497e-08	3.47616e-06
ATRN	-0.425823	5.83109e-08	3.69016e-06
STARD3NL	-0.432068	5.87536e-08	3.70607e-06
GABPB2	-0.408236	6.09472e-08	3.83196e-06
USP11	0.361389	6.12857e-08	3.84077e-06
DESI1	-0.46628	6.29597e-08	3.92598e-06
ARL6IP5	0.319521	6.30509e-08	3.92598e-06
NR4A2	-1.16277	6.38447e-08	3.96267e-06
KLHL5	0.620584	6.44493e-08	3.98742e-06
ZBTB11	-0.471811	6.67387e-08	4.10887e-06
INIP	0.485826	6.68368e-08	4.10887e-06
MYLIP	-0.544229	7.07863e-08	4.3379e-06
C6orf62	0.2713	7.11013e-08	4.34346e-06
MLLT6	-0.281455	7.17276e-08	4.36794e-06
DHRS13	-0.339314	7.19679e-08	4.36883e-06
SS18	0.409343	7.27966e-08	4.40533e-06
PARP2	-0.387688	7.77036e-08	4.68763e-06
PRNP	-0.362841	7.8225e-08	4.70443e-06
ZNF225	0.473983	8.1858e-08	4.90768e-06
AGO3	-0.568421	8.27119e-08	4.92728e-06
CALM2	0.342581	8.29132e-08	4.92728e-06
STX10	-0.386827	8.29482e-08	4.92728e-06
MASTL	-0.550971	8.35598e-08	4.93655e-06
VDAC2	-0.319243	8.36142e-08	4.93655e-06
SCRN3	0.426386	8.53501e-08	5.02372e-06
SLC7A1	0.446156	8.74094e-08	5.12935e-06
XYLT1	-0.557086	8.91745e-08	5.21711e-06
NDEL1	-0.412954	9.05982e-08	5.28071e-06
MTAP	0.457039	9.08069e-08	5.28071e-06
STAM2	0.553225	9.18396e-08	5.31015e-06
LARS	-0.641403	9.20133e-08	5.31015e-06
OCIAD2	0.564257	9.21359e-08	5.31015e-06
MAPRE1	-0.279537	9.24746e-08	5.31386e-06
PDE12	-0.411014	9.48807e-08	5.43599e-06
STIM1	-0.30034	9.70242e-08	5.5424e-06
THUMPD1	-0.335773	9.82577e-08	5.59636e-06
WDR6	-0.599632	9.96246e-08	5.65756e-06
CMAS	0.479451	1.00426e-07	5.6864e-06
PIP4K2A	-0.386913	1.02613e-07	5.79329e-06
KLF6	-0.523991	1.0478e-07	5.89843e-06
TCF20	0.32373	1.08286e-07	6.07815e-06
TRA2A	-0.37103	1.09905e-07	6.15116e-06
FAM111A	-0.498989	1.1182e-07	6.24034e-06
RBL2	-0.384064	1.14132e-07	6.35104e-06
MTERF1	0.461614	1.16715e-07	6.4762e-06
TIPARP	-0.581022	1.17952e-07	6.52613e-06
ZC3H13	0.368871	1.20547e-07	6.65066e-06
SPSB1	0.486913	1.21543e-07	6.68658e-06
ATAD2	-0.597232	1.21957e-07	6.69034e-06
GLIPR2	-0.544822	1.23625e-07	6.76269e-06
POLR3E	-0.38269	1.27664e-07	6.964e-06
DUSP16	0.480716	1.28636e-07	6.99128e-06
CD82	0.471327	1.28887e-07	6.99128e-06
HIST2H2AB	-0.46721	1.30735e-07	7.07175e-06
TSC22D2	-0.281931	1.36013e-07	7.31656e-06
PPP2R5B	-0.393324	1.36017e-07	7.31656e-06
TM9SF2	0.349678	1.36865e-07	7.34086e-06
POLR3A	0.476471	1.37226e-07	7.34086e-06
PRKAR1A	0.307382	1.38312e-07	7.35876e-06
MANBAL	0.344525	1.38321e-07	7.35876e-06
PPP2R5C	0.346816	1.40042e-07	7.42988e-06
TALDO1	-0.528841	1.40621e-07	7.44022e-06
MYCBP	0.597763	1.4252e-07	7.52016e-06
MFSD14A	-0.38871	1.4348e-07	7.53999e-06
EGR1	1.22205	1.43674e-07	7.53999e-06
USP32	-0.479748	1.44274e-07	7.55097e-06
GPS2	-0.261498	1.45219e-07	7.57998e-06
FAM89B	-0.455951	1.48197e-07	7.71463e-06
TNFRSF1A	0.409909	1.49557e-07	7.76453e-06
STX4	-0.316201	1.51465e-07	7.84257e-06
ZDHHC2	-0.405599	1.52103e-07	7.85462e-06
PITHD1	-0.373417	1.53633e-07	7.91251e-06
ELF1	-0.284312	1.54247e-07	7.92099e-06
WDR89	0.502266	1.54886e-07	7.92099e-06
GPR18	-0.649582	1.55025e-07	7.92099e-06
USP46	0.575976	1.55565e-07	7.92768e-06
C15orf41	-0.56966	1.57577e-07	8.00915e-06
CERK	0.387738	1.58787e-07	8.0495e-06
SYNRG	0.37568	1.59482e-07	8.05654e-06
ASXL2	-0.598415	1.59758e-07	8.05654e-06
CLPX	0.284182	1.62136e-07	8.15525e-06
THAP5	0.510441	1.64099e-07	8.23257e-06
SMARCAD1	0.507269	1.65587e-07	8.28577e-06
RSRC2	-0.322731	1.66848e-07	8.31129e-06
RAB12	0.591084	1.66986e-07	8.31129e-06
SNX20	0.432658	1.67385e-07	8.31129e-06
TBC1D5	-0.41332	1.68397e-07	8.34018e-06
PIGK	-0.52337	1.71439e-07	8.45585e-06
ZMYND11	-0.509287	1.71606e-07	8.45585e-06
COPS7A	0.338253	1.75106e-07	8.58606e-06
RING1	-0.345426	1.75156e-07	8.58606e-06
MNAT1	0.562729	1.75579e-07	8.58606e-06
ZNF75A	0.397205	1.77772e-07	8.67144e-06
EDC3	0.451367	1.79881e-07	8.75224e-06
CSTF3	0.480468	1.81371e-07	8.80264e-06
DENND1C	-0.399032	1.86402e-07	9.02421e-06
LRRC8B	0.526774	1.897e-07	9.16093e-06
RLF	-0.409034	1.91343e-07	9.21732e-06
JMY	-0.478535	1.92397e-07	9.24507e-06
CD3E	-0.26658	1.9386e-07	9.29233e-06
PMAIP1	-0.785835	1.95061e-07	9.32679e-06
HABP4	0.386482	1.9734e-07	9.41252e-06
AK5	-1.12544	1.98785e-07	9.45814e-06
ABCA1	0.704399	2.0418e-07	9.69106e-06
EXOC1	0.616781	2.07741e-07	9.83597e-06
NUMB	-0.387819	2.10756e-07	9.93325e-06
TTC9C	0.422448	2.10822e-07	9.93325e-06
PCED1A	-0.386356	2.12276e-07	9.97748e-06
ZNF410	-0.461658	2.16471e-07	1.015e-05
AGTRAP	-0.643919	2.1879e-07	1.0234e-05
TMTC3	0.549971	2.22714e-07	1.03903e-05
CLEC7A	0.614449	2.23206e-07	1.03903e-05
CHMP1A	0.317879	2.25237e-07	1.0425e-05
ABI2	-0.497364	2.25279e-07	1.0425e-05
GPR132	0.599024	2.25593e-07	1.0425e-05
HIST1H2AL	-0.422652	2.26103e-07	1.0425e-05
IL27RA	0.346084	2.28144e-07	1.04941e-05
MBNL3	-0.358675	2.31668e-07	1.06309e-05
TXLNG	-0.403362	2.3437e-07	1.07067e-05
CMC2	-0.361839	2.34425e-07	1.07067e-05
GABBR1	-0.52436	2.37465e-07	1.082e-05
BRD8	0.401317	2.38093e-07	1.08232e-05
ZNF596	0.512324	2.40186e-07	1.08927e-05
SMPD1	0.469791	2.41104e-07	1.08987e-05
PAFAH1B1	0.399884	2.41945e-07	1.08987e-05
EIF2AK3	-0.343283	2.42554e-07	1.08987e-05
ARL4C	-0.407578	2.42568e-07	1.08987e-05
IFT20	-0.434821	2.57896e-07	1.15606e-05
FARS2	-0.489481	2.62849e-07	1.17411e-05
PER2	-0.472019	2.63283e-07	1.17411e-05
ZFAND5	-0.315319	2.63742e-07	1.17411e-05
TMEM183B	-0.26305	2.65785e-07	1.18049e-05
TMEM184B	0.427095	2.6816e-07	1.18723e-05
EHD4	-0.44166	2.68529e-07	1.18723e-05
OR52N4	0.518922	2.71475e-07	1.19752e-05
MYNN	-0.302669	2.7459e-07	1.20851e-05
BCLAF1	-0.275993	2.7581e-07	1.21113e-05
IL1RAP	-0.463634	2.77126e-07	1.21415e-05
GATAD2B	0.292192	2.78068e-07	1.21553e-05
AK3	0.423894	2.79533e-07	1.21918e-05
IL10RB	0.447921	2.80539e-07	1.22082e-05
TXNL1	-0.325332	2.81417e-07	1.22189e-05
SIDT1	0.3324	2.82753e-07	1.22495e-05
UBAP1	-0.288328	2.83609e-07	1.22591e-05
PIP5K1A	0.426651	2.86123e-07	1.23402e-05
VDR	0.388782	2.87325e-07	1.23645e-05
SFXN3	-0.523706	2.88577e-07	1.23909e-05
F2RL1	0.3599	2.92831e-07	1.25113e-05
CCL2	0.4297	2.92957e-07	1.25113e-05
FAM102A	0.429895	2.9332e-07	1.25113e-05
BTG3	-0.565644	2.94013e-07	1.25133e-05
SUCLA2	0.522446	2.95023e-07	1.25288e-05
TMEM230	-0.43376	2.97789e-07	1.26186e-05
RFX7	0.490055	3.00373e-07	1.27003e-05
U2AF1	0.274568	3.048e-07	1.28594e-05
REEP5	0.477139	3.06233e-07	1.28918e-05
KLF9	-0.555261	3.10077e-07	1.30253e-05
RFX3	-0.488453	3.13381e-07	1.31356e-05
ZCCHC7	-0.448304	3.16379e-07	1.32326e-05
LHPP	-0.622042	3.22763e-07	1.34705e-05
MOAP1	-0.373821	3.243e-07	1.34961e-05
RNF185	0.356773	3.24771e-07	1.34961e-05
SMYD2	-0.406159	3.31771e-07	1.37575e-05
ZNF10	-0.647594	3.349e-07	1.38576e-05
POLK	0.376162	3.38585e-07	1.39802e-05
WBP1L	-0.462705	3.39709e-07	1.39967e-05
ERF	-0.369286	3.4218e-07	1.40686e-05
CWC15	-0.332901	3.433e-07	1.40847e-05
LAMP2	0.312867	3.45559e-07	1.41474e-05
ZNF737	0.34176	3.49528e-07	1.42798e-05
SLA	0.504052	3.52029e-07	1.43517e-05
IFI16	0.354454	3.53487e-07	1.43808e-05
DEXI	0.446411	3.56782e-07	1.44845e-05
ILF2	-0.217808	3.58789e-07	1.45355e-05
RUFY3	-0.467344	3.6087e-07	1.45892e-05
PBX2	-0.338249	3.85241e-07	1.55421e-05
BSCL2	-0.472371	3.88074e-07	1.56238e-05
SSBP2	-0.601879	3.90792e-07	1.57006e-05
ELF4	0.383307	3.99102e-07	1.60013e-05
PDCD4	0.396643	4.00932e-07	1.60414e-05
DNAJC16	0.368898	4.04653e-07	1.61239e-05
BET1L	0.351121	4.04659e-07	1.61239e-05
FBH1	-0.497359	4.06541e-07	1.61432e-05
AP3S2	0.378658	4.06809e-07	1.61432e-05
CSNK2B	-0.267231	4.14091e-07	1.63696e-05
PPP2R5A	-0.367399	4.14207e-07	1.63696e-05
SIPA1L3	-0.457424	4.18837e-07	1.65189e-05
SMAD4	0.303937	4.27605e-07	1.68304e-05
FZD3	-0.491406	4.3107e-07	1.69324e-05
SLC25A38	-0.268298	4.45078e-07	1.74472e-05
NUP155	0.472659	4.54017e-07	1.77617e-05
ELL2	-0.507663	4.57129e-07	1.78474e-05
CDK19	-0.53508	4.59362e-07	1.78985e-05
TRIP12	0.276645	4.62842e-07	1.79979e-05
EFCAB7	0.497474	4.6396e-07	1.80052e-05
SIAH2	-0.405269	4.75019e-07	1.83757e-05
FBXL4	0.390362	4.75406e-07	1.83757e-05
RIPOR1	0.453558	4.77833e-07	1.84328e-05
AMD1	-0.367054	4.82549e-07	1.85777e-05
SNRNP40	0.337003	4.87551e-07	1.8733e-05
CLPP	-0.393245	4.91231e-07	1.8837e-05
TRIM68	0.314814	4.93645e-07	1.88922e-05
TNRC6A	0.323231	4.94895e-07	1.89026e-05
HS3ST3B1	0.344639	4.98611e-07	1.90071e-05
ADARB1	-0.546444	5.04307e-07	1.91756e-05
HSPA1B	0.480574	5.0597e-07	1.91756e-05
KLHL15	-0.534584	5.06001e-07	1.91756e-05
ASTE1	0.46414	5.07535e-07	1.91961e-05
ZNF426	0.436866	5.0889e-07	1.92098e-05
RHOH	-0.332179	5.09894e-07	1.92103e-05
LFNG	0.401756	5.13954e-07	1.93257e-05
EMC2	0.36785	5.16289e-07	1.93698e-05
STX6	0.335976	5.17128e-07	1.93698e-05
PIN4	0.295396	5.18751e-07	1.93931e-05
ZNF701	0.419857	5.21432e-07	1.94395e-05
R3HDM2	-0.328578	5.22002e-07	1.94395e-05
PIGS	0.301188	5.25346e-07	1.95265e-05
TMEM109	-0.337387	5.30508e-07	1.96806e-05
ZBTB6	0.573522	5.47902e-07	2.02871e-05
BCL2	-0.592939	5.58183e-07	2.06283e-05
PCNX4	0.448647	5.60934e-07	2.0676e-05
CCM2	0.328612	5.61609e-07	2.0676e-05
DHCR7	-0.329566	5.62944e-07	2.06824e-05
MSL2	-0.266607	5.63919e-07	2.06824e-05
ACAP1	-0.385113	5.76374e-07	2.10992e-05
UQCRC1	-0.387774	5.80157e-07	2.11976e-05
PIEZO1	-0.511281	5.8589e-07	2.13668e-05
PDS5A	-0.316371	5.92465e-07	2.15659e-05
ZNF432	0.440938	5.97384e-07	2.16626e-05
RNF25	0.376677	5.97799e-07	2.16626e-05
PEA15	-0.48143	5.98476e-07	2.16626e-05
CRY2	-0.304911	6.00493e-07	2.16763e-05
MAP4K4	-0.274258	6.01094e-07	2.16763e-05
XRCC5	0.255577	6.06041e-07	2.18141e-05
PRUNE1	0.366048	6.13416e-07	2.20386e-05
SRRT	-0.285005	6.1507e-07	2.20571e-05
DESI2	0.40829	6.19684e-07	2.21547e-05
RAB1A	-0.216844	6.21782e-07	2.21547e-05
MLF1	-0.410907	6.21873e-07	2.21547e-05
VPS33A	0.402442	6.22369e-07	2.21547e-05
LARP1	-0.325291	6.25637e-07	2.22302e-05
RIPK1	0.298981	6.33594e-07	2.24717e-05
ZNF654	0.37655	6.3781e-07	2.25799e-05
FANCF	0.42787	6.40912e-07	2.26483e-05
UBQLN4	-0.352299	6.42763e-07	2.26723e-05
DUSP5	-0.88257	6.49147e-07	2.28559e-05
NOA1	-0.277804	6.53433e-07	2.2965e-05
ATP2B4	-0.737191	6.60385e-07	2.31673e-05
GLA	-0.447459	6.61879e-07	2.31777e-05
ZNF718	0.569193	6.64693e-07	2.32343e-05
LPCAT4	-0.401754	6.70642e-07	2.34e-05
LOC100505549	-0.310609	6.86243e-07	2.39013e-05
PRDX3	0.485026	6.93593e-07	2.41139e-05
ARMC1	0.391018	7.06548e-07	2.45202e-05
SEC31A	-0.377616	7.15479e-07	2.47858e-05
FCHSD2	-0.418021	7.22764e-07	2.49934e-05
DOCK9	-0.325851	7.28795e-07	2.51571e-05
COQ10B	-0.412585	7.40612e-07	2.55187e-05
ZNF3	0.283528	7.42009e-07	2.55187e-05
SLTM	-0.306462	7.43223e-07	2.55187e-05
GPBP1L1	0.241251	7.45445e-07	2.55496e-05
CNBP	0.24395	7.56378e-07	2.58786e-05
BCCIP	-0.304958	7.59216e-07	2.58926e-05
GALNS	-0.378516	7.59759e-07	2.58926e-05
TOM1L2	-0.44164	7.61762e-07	2.58926e-05
TXNDC11	-0.317453	7.62138e-07	2.58926e-05
SLC48A1	-0.308456	7.69642e-07	2.61018e-05
USPL1	-0.341218	7.7501e-07	2.62379e-05
MMP25-AS1	-0.654026	7.85218e-07	2.65371e-05
ZNF75D	0.472434	7.94297e-07	2.67971e-05
SKI	0.483017	7.95804e-07	2.68013e-05
ALG14	0.492868	8.35277e-07	2.80738e-05
C12orf65	0.353686	8.36488e-07	2.80738e-05
PLXNA3	-0.583143	8.38735e-07	2.81005e-05
HPS5	0.336053	8.49943e-07	2.84268e-05
C17orf107	-0.371999	8.53407e-07	2.84935e-05
NGDN	-0.371452	8.60907e-07	2.86944e-05
TPD52	-0.540156	8.74652e-07	2.91025e-05
MT1B	-0.536856	8.7729e-07	2.91402e-05
AFF2	-0.575588	8.85558e-07	2.93644e-05
CTH	-0.454303	8.94068e-07	2.95959e-05
ARGLU1	-0.340889	8.97869e-07	2.9671e-05
TAMM41	0.408603	9.37762e-07	3.09366e-05
PDK2	0.326468	9.62907e-07	3.17121e-05
ACTR5	-0.362605	9.64583e-07	3.17133e-05
MANEA	0.47224	9.6747e-07	3.17543e-05
RAB30	-0.532863	9.77545e-07	3.20307e-05
ME2	-0.387504	9.83943e-07	3.21383e-05
CTSL	0.49639	9.84147e-07	3.21383e-05
DPP8	0.3673	9.95577e-07	3.24568e-05
HNRNPU	-0.199624	1.0036e-06	3.26634e-05
CINP	0.371889	1.0146e-06	3.29659e-05
ZEB1	0.44239	1.01827e-06	3.30298e-05
KIAA0040	0.365674	1.02246e-06	3.31102e-05
CSK	0.323549	1.02812e-06	3.32381e-05
PAIP2	-0.256092	1.04285e-06	3.36579e-05
KAT6B	-0.329753	1.06262e-06	3.42315e-05
NECAP1	-0.285696	1.06415e-06	3.42315e-05
ZNF639	-0.460105	1.07729e-06	3.45965e-05
AGMAT	-0.440894	1.07973e-06	3.46175e-05
FAM8A1	-0.383702	1.09125e-06	3.4929e-05
IL2RA	0.676616	1.10043e-06	3.51648e-05
INTS2	0.517593	1.11496e-06	3.55702e-05
KNSTRN	0.32049	1.12044e-06	3.56566e-05
XPOT	-0.301097	1.12135e-06	3.56566e-05
SF1	-0.386704	1.13601e-06	3.60219e-05
LPIN2	0.438994	1.13704e-06	3.60219e-05
INSIG2	0.484228	1.13998e-06	3.60219e-05
CBX4	-0.39131	1.14027e-06	3.60219e-05
GLIPR1	-0.515371	1.15e-06	3.62467e-05
HCFC1	-0.343431	1.15113e-06	3.62467e-05
RAB5IF	-0.32879	1.16429e-06	3.66013e-05
HIP1R	0.364048	1.1701e-06	3.67243e-05
TPMT	-0.354205	1.18112e-06	3.70104e-05
ASB1	0.351923	1.20836e-06	3.78028e-05
TMEM183A	-0.244381	1.2194e-06	3.80866e-05
JMJD1C	-0.283184	1.22819e-06	3.82768e-05
KDM3B	0.249886	1.22944e-06	3.82768e-05
VAC14	0.323784	1.25201e-06	3.88663e-05
RNF5	0.340964	1.25239e-06	3.88663e-05
NUDT15	-0.2668	1.26814e-06	3.92352e-05
BUD31	-0.357947	1.26833e-06	3.92352e-05
MAP2K5	-0.509729	1.27847e-06	3.94859e-05
TWF1	-0.421125	1.28395e-06	3.95918e-05
ZC3H15	-0.305903	1.30749e-06	4.02536e-05
RAB35	0.384395	1.31791e-06	4.05099e-05
NFIL3	-0.924329	1.32663e-06	4.07097e-05
CAMLG	-0.334649	1.32861e-06	4.07097e-05
LRRC28	-0.409925	1.3316e-06	4.0737e-05
SLC25A33	-0.435869	1.34811e-06	4.11768e-05
SUMO1	-0.29851	1.36256e-06	4.14748e-05
VAPA	-0.299886	1.36319e-06	4.14748e-05
WARS	0.326223	1.36429e-06	4.14748e-05
PSMB8-AS1	0.317807	1.37675e-06	4.17283e-05
SUPT16H	0.310355	1.37694e-06	4.17283e-05
TMEM128	0.401933	1.38126e-06	4.17684e-05
NPIPA5	-0.341297	1.38257e-06	4.17684e-05
SDCBP	-0.350624	1.40852e-06	4.24859e-05
RABL3	0.377873	1.42931e-06	4.3046e-05
RUVBL1	0.415843	1.43226e-06	4.30677e-05
PTK2B	-0.340575	1.45554e-06	4.37001e-05
SPPL2A	0.366491	1.46389e-06	4.38828e-05
NRBP1	-0.241789	1.48751e-06	4.4522e-05
CCAR2	0.283229	1.49707e-06	4.46969e-05
FBXO33	-0.455412	1.49798e-06	4.46969e-05
DHX9	-0.291149	1.51545e-06	4.51487e-05
C21orf91	0.419523	1.51975e-06	4.52072e-05
IRF2BP2	-0.347038	1.56249e-06	4.64073e-05
MED21	-0.270385	1.5904e-06	4.71641e-05
KLHDC3	0.367212	1.6232e-06	4.80632e-05
CCDC59	-0.468485	1.63492e-06	4.83363e-05
ZHX2	0.435229	1.66379e-06	4.91146e-05
MDC1	0.334158	1.67187e-06	4.92782e-05
MRPS18A	0.23485	1.6813e-06	4.94808e-05
SPTY2D1	-0.44529	1.68421e-06	4.94912e-05
ZNF649	0.343278	1.69211e-06	4.96481e-05
WNT7A	-0.572517	1.69746e-06	4.97295e-05
ARL1	0.429057	1.71006e-06	5.00232e-05
FAM107B	0.360324	1.7181e-06	5.01826e-05
DUSP2	-0.714601	1.72698e-06	5.0298e-05
TP53	0.308278	1.72725e-06	5.0298e-05
ZNF507	0.391466	1.73615e-06	5.04813e-05
PKP4	-0.35676	1.74585e-06	5.06873e-05
CTCF	0.270688	1.7729e-06	5.13661e-05
RFT1	0.43513	1.77454e-06	5.13661e-05
RASGRF2	-0.44857	1.79045e-06	5.17492e-05
MT1L	-0.468422	1.80342e-06	5.20465e-05
NDUFB3	0.341937	1.81256e-06	5.2131e-05
NAP1L5	-0.489413	1.81321e-06	5.2131e-05
ZBTB21	-0.448249	1.81525e-06	5.2131e-05
MFN2	0.332004	1.81712e-06	5.2131e-05
CDC23	0.339216	1.83238e-06	5.24912e-05
CTAGE15	0.398068	1.8502e-06	5.29234e-05
ACP2	0.345669	1.88044e-06	5.37089e-05
MOB1A	-0.257161	1.8899e-06	5.38997e-05
WDCP	0.444324	1.90199e-06	5.41649e-05
TESK2	-0.437534	1.9203e-06	5.46059e-05
TJAP1	0.318525	1.93804e-06	5.49969e-05
RSPH4A	0.471174	1.93973e-06	5.49969e-05
MT1M	-0.416351	1.94762e-06	5.51397e-05
EMC3	-0.276597	1.99756e-06	5.64711e-05
DGKH	-0.469526	2.01704e-06	5.69389e-05
SF3B3	0.274157	2.02339e-06	5.7035e-05
RETREG3	0.300616	2.07773e-06	5.84815e-05
SRPRA	0.285498	2.1005e-06	5.90365e-05
PITPNM2	-0.406612	2.11914e-06	5.94618e-05
ZNF827	0.440511	2.12177e-06	5.94618e-05
ZFP90	0.364838	2.13212e-06	5.96655e-05
MRFAP1L1	0.367551	2.14702e-06	5.98405e-05
TMCO3	-0.414703	2.14761e-06	5.98405e-05
NUP210	-0.354917	2.14764e-06	5.98405e-05
KIAA0513	0.338342	2.15639e-06	5.99172e-05
SMURF2	0.451516	2.15658e-06	5.99172e-05
AAAS	-0.47961	2.20041e-06	6.10042e-05
BPNT1	0.444169	2.20201e-06	6.10042e-05
PTBP1	0.201476	2.21632e-06	6.1313e-05
ZCCHC9	0.29622	2.2403e-06	6.18879e-05
CSNK1D	0.332791	2.24498e-06	6.1929e-05
WDTC1	-0.32746	2.27161e-06	6.25743e-05
HIST1H2AC	-0.344598	2.28968e-06	6.29825e-05
SLC38A5	-0.450054	2.29375e-06	6.30048e-05
ATP6V0C	-0.294167	2.3082e-06	6.3312e-05
MED17	-0.356899	2.31723e-06	6.34697e-05
SYS1-DBNDD2	-0.315337	2.33153e-06	6.36877e-05
BTG1	0.752374	2.33176e-06	6.36877e-05
AGPAT5	0.460482	2.34067e-06	6.38408e-05
ALDH18A1	-0.391161	2.362e-06	6.43213e-05
VPS37B	-0.43405	2.36493e-06	6.43213e-05
SNN	-0.360104	2.3868e-06	6.48253e-05
PSMD7	-0.270433	2.4341e-06	6.59616e-05
SLC25A12	0.31175	2.43545e-06	6.59616e-05
INTS6	0.466234	2.44402e-06	6.61013e-05
SLC2A3	-0.485491	2.46813e-06	6.66601e-05
CAMKMT	-0.548346	2.48037e-06	6.68973e-05
AP2A2	-0.409603	2.49383e-06	6.7167e-05
APOL6	-0.296225	2.52912e-06	6.79367e-05
IRF2	0.44969	2.52943e-06	6.79367e-05
ANO10	-0.415466	2.54552e-06	6.82741e-05
TSNAX	0.39193	2.57032e-06	6.87666e-05
WDR47	-0.456411	2.57322e-06	6.87666e-05
ITPR1	-0.401642	2.57453e-06	6.87666e-05
ADNP	0.215797	2.5891e-06	6.90604e-05
ANKRD11	0.209828	2.62514e-06	6.99255e-05
VIM-AS1	0.392218	2.65719e-06	7.06821e-05
ENOX2	-0.40918	2.66098e-06	7.06858e-05
NPIPA3	-0.348659	2.67518e-06	7.09655e-05
ZHX3	-0.498137	2.6848e-06	7.11234e-05
INTS6L	-0.474506	2.69876e-06	7.13955e-05
SLC30A9	0.378589	2.71132e-06	7.15552e-05
FNBP1	0.197221	2.71219e-06	7.15552e-05
SKAP1	-0.296551	2.72089e-06	7.16435e-05
FAM122C	-0.317943	2.72426e-06	7.16435e-05
BST1	0.410019	2.72663e-06	7.16435e-05
ZNF559-ZNF177	0.463066	2.75152e-06	7.21995e-05
IRAK2	0.518775	2.7819e-06	7.28978e-05
SETMAR	-0.340744	2.85613e-06	7.47419e-05
GTF2H3	0.383754	2.87212e-06	7.5059e-05
POC5	0.553189	2.89533e-06	7.55635e-05
DDX50	0.254267	2.90735e-06	7.5775e-05
ZNF362	0.3142	2.95959e-06	7.70328e-05
G6PD	-0.381177	2.98014e-06	7.74637e-05
CTSB	0.386785	3.07203e-06	7.9745e-05
ROCK2	-0.539812	3.0952e-06	8.02389e-05
CCDC127	0.397144	3.10504e-06	8.03866e-05
NPIPA7	-0.323248	3.11999e-06	8.06656e-05
MT1H	-0.438322	3.1385e-06	8.1036e-05
SMAP2	0.343375	3.15966e-06	8.14738e-05
TSPYL1	-0.215345	3.19165e-06	8.21893e-05
RMDN1	0.413656	3.19666e-06	8.22088e-05
TRMU	0.413163	3.2315e-06	8.29946e-05
PCIF1	0.316476	3.24535e-06	8.32164e-05
MXD4	0.358571	3.24873e-06	8.32164e-05
PDHA1	-0.308991	3.25539e-06	8.3277e-05
DAXX	0.320567	3.28664e-06	8.39654e-05
FUT8	-0.437309	3.29681e-06	8.40283e-05
ZNF25	0.492284	3.29778e-06	8.40283e-05
SSH2	0.230998	3.33492e-06	8.48629e-05
SH3GLB2	-0.327323	3.35425e-06	8.52429e-05
MAPK14	0.445318	3.38574e-06	8.59304e-05
ING2	-0.384164	3.4386e-06	8.71577e-05
TATDN3	0.365392	3.45352e-06	8.74213e-05
NAMPT	-0.38978	3.48328e-06	8.79157e-05
NR1D2	-0.390933	3.48476e-06	8.79157e-05
CHRAC1	-0.337408	3.48666e-06	8.79157e-05
ZBTB3	0.358339	3.50372e-06	8.81328e-05
GAB2	0.544916	3.50438e-06	8.81328e-05
NSMCE3	-0.349314	3.50929e-06	8.81419e-05
RBM7	-0.444693	3.60504e-06	9.04296e-05
TMEM159	-0.417107	3.62072e-06	9.07053e-05
TMA16	0.408639	3.67532e-06	9.18697e-05
BTN2A3P	0.277701	3.67669e-06	9.18697e-05
KIAA1328	-0.365625	3.73814e-06	9.32848e-05
DBF4	-0.369211	3.7658e-06	9.38541e-05
ABCA7	-0.463293	3.83942e-06	9.5566e-05
SELENOF	0.310159	3.93372e-06	9.77876e-05
STX5	-0.257692	3.9621e-06	9.83522e-05
MLLT11	-0.330863	3.96659e-06	9.83522e-05
KCTD10	0.350355	3.99e-06	9.87104e-05
RNF8	0.46946	3.99124e-06	9.87104e-05
MRPL46	0.28812	4.00636e-06	9.8958e-05
ARV1	0.417928	4.01389e-06	9.90156e-05
FAM177B	0.285064	4.01892e-06	9.90156e-05
TNFSF10	0.653858	4.09803e-06	0.000100837
PTPN23	-0.30309	4.13165e-06	0.000101535
AP2M1	-0.278638	4.15267e-06	0.000101922
B3GNT2	-0.444506	4.15906e-06	0.00010195
ZNF449	0.346255	4.19808e-06	0.000102776
ATP13A2	-0.459496	4.21707e-06	0.000103015
SMAGP	-0.4046	4.21846e-06	0.000103015
PDLIM5	-0.262947	4.23596e-06	0.000103312
CASP3	0.512218	4.25117e-06	0.000103518
MED8	0.387478	4.25513e-06	0.000103518
IL2RG	-0.310305	4.31316e-06	0.00010472
DPP4	-0.606595	4.31534e-06	0.00010472
NIF3L1	0.293222	4.33409e-06	0.000105043
NDC80	-0.667083	4.36293e-06	0.00010561
VAT1	-0.352555	4.37681e-06	0.000105814
SLC43A2	0.266715	4.4017e-06	0.000106206
API5	0.314739	4.40398e-06	0.000106206
SLC25A36	-0.470448	4.4646e-06	0.000107534
MT2A	-0.463535	4.53534e-06	0.000108959
TRABD2A	-0.481023	4.53607e-06	0.000108959
ATP6V1H	-0.365218	4.54067e-06	0.000108959
MBOAT1	-0.529863	4.56847e-06	0.000109491
IMPDH2	-0.32891	4.57996e-06	0.00010963
ZSWIM7	-0.436606	4.60713e-06	0.000110145
ESYT2	-0.319017	4.61382e-06	0.000110168
PHPT1	-0.40493	4.65011e-06	0.000110898
SSBP3	-0.336509	4.67601e-06	0.000111379
BIN3-IT1	-0.315705	4.6915e-06	0.000111509
HIGD1A	0.319269	4.693e-06	0.000111509
YIPF3	0.326558	4.71315e-06	0.000111786
NSMF	-0.342574	4.71618e-06	0.000111786
TRPM7	0.369076	4.7526e-06	0.000112511
CDK10	-0.407341	4.76364e-06	0.000112635
UBIAD1	0.254134	4.77256e-06	0.000112708
LUZP1	-0.354315	4.85438e-06	0.000114501
NDUFAF4	-0.372099	4.87438e-06	0.000114833
STX18	0.332533	4.8898e-06	0.000114986
HNRNPA3	-0.266794	4.89276e-06	0.000114986
TSG101	0.405104	5.01179e-06	0.000117518
BOD1L1	0.302712	5.01264e-06	0.000117518
CTSK	0.4328	5.07407e-06	0.000118814
IL16	0.307659	5.09454e-06	0.00011915
MT1G	-0.409601	5.16018e-06	0.000120539
NAA50	0.391032	5.17943e-06	0.000120843
RBSN	-0.249123	5.20164e-06	0.000121076
ZC3H7A	0.305665	5.20193e-06	0.000121076
SLC35B1	0.288232	5.21407e-06	0.000121213
NUDT4	-0.264695	5.24892e-06	0.000121877
TRUB1	0.266961	5.29288e-06	0.000122728
RBM22	-0.22029	5.29823e-06	0.000122728
ZNRD2	-0.361846	5.38341e-06	0.000124552
DKC1	0.339823	5.39298e-06	0.000124624
PDCD2	-0.279063	5.52895e-06	0.000127443
AGGF1	0.431079	5.53081e-06	0.000127443
SRGAP2C	-0.36814	5.53623e-06	0.000127443
CCL20	0.622461	5.54129e-06	0.000127443
HS3ST3A1	0.282298	5.67207e-06	0.000130296
FAM210B	-0.270054	5.71823e-06	0.000131201
MT1IP	-0.389762	5.8862e-06	0.000134785
PUDP	0.34988	5.88836e-06	0.000134785
DGAT1	-0.321811	5.91206e-06	0.000135168
ALG13	-0.305356	5.92487e-06	0.000135301
ZC3H6	0.348912	5.96715e-06	0.000136057
USP32P2	-0.420616	5.97205e-06	0.000136057
RAB33A	0.404681	6.0285e-06	0.000137182
HMGCS1	-0.361894	6.04177e-06	0.000137323
NETO2	0.488398	6.10512e-06	0.0001386
PPP4R3A	-0.247159	6.22374e-06	0.000141127
STK10	-0.304829	6.2522e-06	0.000141376
PRR5-ARHGAP8	0.352713	6.25548e-06	0.000141376
RNF38	-0.207584	6.25662e-06	0.000141376
RSU1	-0.284129	6.34733e-06	0.000143259
CHMP7	0.399855	6.35717e-06	0.000143314
FBXO31	0.274901	6.37565e-06	0.000143563
MLH3	0.343205	6.4401e-06	0.000144846
RAD18	-0.30533	6.44894e-06	0.000144877
PRKACA	-0.390499	6.54827e-06	0.000146938
PSTPIP2	-0.539798	6.55896e-06	0.000147007
TRAFD1	0.360025	6.62988e-06	0.000148324
CD2	0.244726	6.63586e-06	0.000148324
APH1A	0.258315	6.64067e-06	0.000148324
POLE4	-0.354443	6.64921e-06	0.00014834
KLHL11	-0.387574	6.65672e-06	0.00014834
C1orf162	-0.488478	6.68695e-06	0.000148842
DNTTIP2	-0.325181	6.77508e-06	0.000150631
ZNF564	0.293412	6.81287e-06	0.000151297
CMTR2	0.422249	6.85177e-06	0.000151904
NAT10	0.35487	6.85781e-06	0.000151904
AIDA	0.280031	6.86371e-06	0.000151904
POLR1C	0.279682	6.87477e-06	0.000151975
WASHC5	0.437826	6.96063e-06	0.000153697
POLR2E	-0.449476	7.09961e-06	0.000156588
SMAD1	0.486028	7.20667e-06	0.000158626
FAF2	0.290144	7.20841e-06	0.000158626
ZNF740	0.41974	7.2527e-06	0.00015942
ANAPC5	-0.258245	7.27382e-06	0.000159638
SELENOK	-0.319606	7.27912e-06	0.000159638
BBS12	0.30853	7.35127e-06	0.000161038
PARL	0.363661	7.39671e-06	0.00016185
RBX1	0.409201	7.42635e-06	0.000162315
CDKN2C	0.280411	7.47209e-06	0.000163131
BRCC3	0.362307	7.50302e-06	0.000163622
MR1	0.319609	7.58451e-06	0.000164921
NAXE	-0.29887	7.58808e-06	0.000164921
TAOK1	-0.290831	7.58816e-06	0.000164921
UBE2Z	0.245517	7.63374e-06	0.000165726
HIST1H1C	-0.414666	7.65369e-06	0.000165973
PES1	0.273636	7.67167e-06	0.00016607
TMEM164	-0.360027	7.68146e-06	0.00016607
EIF3A	-0.19295	7.68475e-06	0.00016607
PKD1	-0.2657	7.69249e-06	0.00016607
NDUFS2	0.222856	7.71654e-06	0.000166404
ADSS	0.340201	7.78054e-06	0.000167509
ANKRD17	0.288213	7.78508e-06	0.000167509
MRPS18B	0.320991	7.88789e-06	0.000169533
MAP3K7	0.296063	7.90852e-06	0.000169788
PCMT1	0.332281	7.98126e-06	0.00017116
CD200R1	0.815058	8.00702e-06	0.000171522
AGK	0.303245	8.02401e-06	0.000171696
TEX12	0.284906	8.12796e-06	0.000173728
GLB1	0.478654	8.13736e-06	0.000173738
HBP1	-0.271361	8.15082e-06	0.000173833
MORC3	0.308268	8.17327e-06	0.00017412
ATP6V0E2	-0.299645	8.22739e-06	0.000175081
GTF2B	-0.300563	8.2407e-06	0.000175171
GADD45A	-0.433678	8.29206e-06	0.000175903
CARD11	-0.217048	8.29327e-06	0.000175903
CAPZB	0.183028	8.38849e-06	0.000177728
ELK3	0.358658	8.40567e-06	0.000177897
MEMO1	-0.288734	8.45094e-06	0.00017866
RASSF5	0.215687	8.48791e-06	0.000179246
DELE1	-0.288117	8.57284e-06	0.000180842
RPP30	0.273056	8.62012e-06	0.000181642
MCCC2	0.405949	8.6456e-06	0.000181966
GCNT4	0.489844	8.65431e-06	0.000181966
GRAP	0.413845	8.68908e-06	0.000182499
SLC9A8	0.393945	8.73726e-06	0.000183312
LRRC59	-0.280697	8.78235e-06	0.000184059
VCL	-0.643733	8.90522e-06	0.000186432
RNF139	-0.303217	8.92183e-06	0.000186578
ZBTB45	0.321473	8.97203e-06	0.000187311
TRAF3	0.294036	8.97832e-06	0.000187311
ZNF616	0.331475	8.9859e-06	0.000187311
CIDEB	-0.415264	8.99759e-06	0.000187353
SDE2	-0.376842	9.026e-06	0.000187743
PAPOLG	0.279425	9.04324e-06	0.000187828
HMBOX1	-0.371208	9.04952e-06	0.000187828
TOM1	-0.223771	9.26373e-06	0.000192069
CAPN1	-0.345467	9.42346e-06	0.000195171
MAGEH1	0.304318	9.58482e-06	0.000198301
PIK3R4	0.430832	9.71946e-06	0.000200872
TESK1	-0.334533	9.74646e-06	0.000201216
SMARCE1	0.194755	9.81297e-06	0.000202373
RNF144A	-0.338681	9.84209e-06	0.000202585
ZNF821	0.346106	9.84416e-06	0.000202585
CBX5	0.319265	9.86578e-06	0.000202814
SCAMP3	0.259836	9.94886e-06	0.000204305
GAN	0.29996	1.00673e-05	0.000206519
GTPBP10	0.410168	1.00819e-05	0.000206598
MFGE8	-0.332378	1.03425e-05	0.000211714
SMIM12	0.235026	1.03845e-05	0.00021235
BATF	0.434399	1.04218e-05	0.000212888
CAPN2	-0.266806	1.05156e-05	0.000214578
RMI1	0.536016	1.05526e-05	0.000215107
RELL1	-0.325723	1.0572e-05	0.000215275
GIT2	0.233153	1.06015e-05	0.00021565
INTS14	0.380452	1.06797e-05	0.000216685
CEP170	0.323122	1.06813e-05	0.000216685
ING5	-0.303472	1.0686e-05	0.000216685
ACVR1	-0.407653	1.09958e-05	0.000222535
MED30	-0.33714	1.09975e-05	0.000222535
MMGT1	-0.290083	1.10508e-05	0.000223381
SH3KBP1	-0.20747	1.10812e-05	0.000223762
TWNK	0.382543	1.11663e-05	0.000225246
NAA60	0.308803	1.119e-05	0.000225488
PSTK	-0.437193	1.12151e-05	0.000225698
ANXA6	-0.451039	1.12237e-05	0.000225698
HIST1H2BI	-0.357909	1.12581e-05	0.000226155
PI4KA	-0.33058	1.12713e-05	0.000226185
ZNF790	0.338635	1.12889e-05	0.000226303
ZNF592	0.224857	1.13582e-05	0.000227457
AVL9	0.366827	1.13987e-05	0.000227955
ACYP1	-0.355748	1.14066e-05	0.000227955
ACTG1	-0.222505	1.1424e-05	0.000228068
UBE2G2	-0.317746	1.15168e-05	0.000229332
ZNF526	0.347822	1.15181e-05	0.000229332
POLR2L	-0.450351	1.15229e-05	0.000229332
POPDC2	0.301523	1.15575e-05	0.000229785
SCAF11	0.365529	1.15812e-05	0.000229848
TRERF1	-0.302968	1.15853e-05	0.000229848
PMPCB	-0.201362	1.15963e-05	0.000229848
CPT2	0.342887	1.16149e-05	0.000229981
SCOC	0.340195	1.17731e-05	0.000232381
FMNL1	0.230111	1.17792e-05	0.000232381
ZCCHC8	-0.288885	1.17828e-05	0.000232381
DNAJA2	-0.244842	1.17841e-05	0.000232381
ZMYND8	-0.393528	1.18248e-05	0.000232948
SLC9A9	-0.492216	1.18554e-05	0.000233313
AFTPH	0.275127	1.19393e-05	0.000234623
FBXO22	0.455896	1.19462e-05	0.000234623
FUBP3	0.294672	1.20361e-05	0.00023615
PARN	0.29057	1.21738e-05	0.000238592
SPON1	0.29597	1.21853e-05	0.000238592
ATXN2L	-0.286789	1.22157e-05	0.000238946
PGM1	0.281631	1.2252e-05	0.000239415
PINX1	-0.284198	1.2372e-05	0.000241515
HIST1H2BF	-0.389953	1.2454e-05	0.000242871
ZNF470	0.308396	1.24839e-05	0.00024321
SIGMAR1	-0.382679	1.25917e-05	0.000244966
ETFA	0.344005	1.25993e-05	0.000244966
PTPRE	0.355236	1.27385e-05	0.000247424
TTLL1	-0.315449	1.29886e-05	0.000252028
NIP7	-0.198314	1.31002e-05	0.00025394
COPG2	-0.43376	1.31617e-05	0.000254619
HIST1H2BG	-0.369489	1.31619e-05	0.000254619
CCDC58	0.376003	1.31747e-05	0.000254619
NOL8	0.31743	1.32109e-05	0.000255065
SRGAP2B	-0.339378	1.33218e-05	0.00025695
IP6K2	-0.325232	1.33461e-05	0.000257161
ANAPC13	0.350338	1.35719e-05	0.000261252
CNIH1	-0.29255	1.37234e-05	0.000263907
NUTF2	-0.212986	1.37917e-05	0.000264956
KIF14	0.305905	1.38808e-05	0.000266404
MACF1	-0.304688	1.40055e-05	0.000268531
N4BP2	-0.416663	1.4043e-05	0.000268983
ATF7	-0.319297	1.4177e-05	0.000271282
LAPTM4A	-0.245444	1.43075e-05	0.00027351
PELP1	0.257118	1.4326e-05	0.000273593
HCFC1R1	-0.361126	1.44774e-05	0.000276212
ARNTL	0.345968	1.4653e-05	0.000278585
ZNF623	0.505555	1.46556e-05	0.000278585
DLG3	0.381782	1.46564e-05	0.000278585
SLC2A14	-0.427326	1.46593e-05	0.000278585
MRPL58	0.302553	1.46948e-05	0.000278984
DNTTIP1	0.348027	1.48666e-05	0.000281643
FBXO25	0.354844	1.48702e-05	0.000281643
YAE1	0.443774	1.48785e-05	0.000281643
ZCRB1	0.257995	1.49527e-05	0.000282773
PCBP1	-0.226827	1.50648e-05	0.000284615
KCTD18	0.296316	1.51164e-05	0.000285312
ZNF658B	0.403943	1.51455e-05	0.000285582
ZNF611	0.309628	1.5209e-05	0.000286501
KIAA1324	-0.354744	1.5258e-05	0.000287144
TRIM24	0.38942	1.53594e-05	0.000288772
ZNF613	0.457703	1.54314e-05	0.000289843
ALKBH1	0.274732	1.54828e-05	0.000290396
THAP4	-0.306432	1.54908e-05	0.000290396
RASSF1-AS1	-0.254387	1.56936e-05	0.000293914
PSMA5	0.432627	1.57786e-05	0.000295219
SDR42E1	0.342075	1.58086e-05	0.000295265
TMEM222	0.25043	1.58115e-05	0.000295265
NAT1	0.328368	1.58699e-05	0.000296069
ZNF510	0.410228	1.59862e-05	0.000297953
TNIP1	0.228693	1.6047e-05	0.000298798
MFSD13A	-0.320475	1.6181e-05	0.000300999
HSPA9	-0.215829	1.61963e-05	0.000300999
SLC5A6	-0.279705	1.62242e-05	0.000301228
WDR11	0.402038	1.62618e-05	0.000301638
TMEM69	0.26179	1.6278e-05	0.000301649
MMUT	0.39108	1.63611e-05	0.000302899
MAPK1IP1L	-0.256238	1.63909e-05	0.000303161
PLXDC1	-0.53317	1.64512e-05	0.000303985
NUAK2	0.59052	1.66949e-05	0.000308195
NKAPD1	0.259149	1.67118e-05	0.000308214
SEPSECS	0.567574	1.68246e-05	0.000309998
GSTK1	-0.266794	1.68625e-05	0.000310402
HIST1H3D	-0.392697	1.694e-05	0.000311532
NOP58	-0.289402	1.69661e-05	0.000311716
SLC25A53	0.421926	1.7015e-05	0.00031228
PUM1	-0.265798	1.70291e-05	0.00031228
MLLT3	-0.33296	1.7108e-05	0.00031343
HMOX2	0.221101	1.71685e-05	0.000314242
ZNF529-AS1	0.406214	1.71936e-05	0.000314399
PAK2	0.237426	1.72095e-05	0.000314399
CCNT1	-0.328579	1.73132e-05	0.000315994
MRS2	0.483724	1.73564e-05	0.000316485
DCPS	0.302843	1.74274e-05	0.00031748
SAMM50	0.275226	1.76042e-05	0.000320399
TMEM68	0.390258	1.78204e-05	0.000324031
METTL18	0.468253	1.797e-05	0.000326444
ZMAT1	-0.496181	1.80263e-05	0.00032716
ERCC4	0.522342	1.81207e-05	0.000328565
CSGALNACT2	-0.308014	1.82605e-05	0.00033079
EBNA1BP2	0.237222	1.82791e-05	0.000330817
RAB10	0.494576	1.84172e-05	0.000333005
CDC25B	-0.338228	1.85205e-05	0.000334561
TMEM65	-0.309907	1.8569e-05	0.000335125
MAP1LC3B	-0.289327	1.86128e-05	0.000335601
NDUFA3	-0.254597	1.86769e-05	0.000336444
RCOR3	0.361618	1.8733e-05	0.000337088
ARMC2	-0.456809	1.87694e-05	0.000337088
2005-03-01	-0.291083	1.87937e-05	0.000337088
FAM214A	0.399468	1.87978e-05	0.000337088
PARP11	0.279238	1.87996e-05	0.000337088
PRKAG1	0.26679	1.89e-05	0.000338574
CNNM2	-0.331365	1.89312e-05	0.000338819
FAM189B	-0.344616	1.89676e-05	0.000339158
ABHD17A	-0.3432	1.90385e-05	0.000340112
PSMD13	0.248787	1.92168e-05	0.000342979
UBE2N	-0.218969	1.94034e-05	0.000345992
ATF6B	-0.280268	1.94431e-05	0.00034638
LARP1B	-0.28754	1.94796e-05	0.000346711
EIF3I	-0.279911	1.9674e-05	0.000349619
NT5C2	0.325702	1.96791e-05	0.000349619
ITK	0.342265	1.97051e-05	0.00034976
SIAH1	-0.471754	1.97424e-05	0.000350103
LRRC8A	-0.253166	2.00418e-05	0.000355086
SUCLG2	-0.321245	2.01682e-05	0.000356949
CD58	0.554236	2.01838e-05	0.000356949
ZNF880	0.317754	2.02062e-05	0.000357019
SRP54	0.547605	2.03497e-05	0.000359227
CPD	-0.381509	2.03789e-05	0.000359415
SYNGR2	0.283138	2.04652e-05	0.000360609
CCT5	0.369848	2.05899e-05	0.000362475
GATC	-0.311687	2.07618e-05	0.000365169
ANXA1	-0.418768	2.0859e-05	0.000366546
EPHB6	-0.351088	2.09326e-05	0.000367506
UGDH	-0.619579	2.09691e-05	0.000367814
TRMT1	-0.270433	2.10969e-05	0.000369721
SKP1	-0.233177	2.11203e-05	0.000369779
DUS2	0.386555	2.11384e-05	0.000369779
POLR2G	0.296154	2.11834e-05	0.000370232
BTN3A2	-0.368077	2.13757e-05	0.000373256
LYPLAL1	0.288379	2.14559e-05	0.000374318
LPAR5	0.327162	2.15347e-05	0.000375355
TMEM91	-0.327044	2.18512e-05	0.000380529
ORC3	0.330133	2.19368e-05	0.000381676
RANBP2	-0.341043	2.2027e-05	0.000382903
UBN2	-0.37617	2.21569e-05	0.000384814
SRFBP1	0.250962	2.21864e-05	0.000384982
ANP32A	0.245399	2.25856e-05	0.00039124
TTI1	0.316875	2.25874e-05	0.00039124
RSC1A1	0.343756	2.28077e-05	0.000394702
HNRNPR	0.18039	2.28509e-05	0.000395096
ZNF57	0.297501	2.29047e-05	0.000395672
RFC1	-0.251809	2.30354e-05	0.000397577
CTDSP2	0.212037	2.30984e-05	0.000398309
RAC1	0.209925	2.31467e-05	0.000398787
TMUB1	-0.34037	2.32037e-05	0.000399413
TFDP1	-0.34089	2.33746e-05	0.000401997
CCDC91	-0.220857	2.34883e-05	0.000403595
METAP1D	-0.417621	2.35273e-05	0.000403905
UBE3A	0.324438	2.36498e-05	0.000405649
MANF	0.324219	2.36764e-05	0.000405747
LBR	-0.24328	2.3815e-05	0.000407761
CRAMP1	0.282297	2.39944e-05	0.00041047
ANKS1A	-0.339507	2.40335e-05	0.000410775
ARHGAP4	-0.185722	2.4186e-05	0.000413017
UBR4	0.204252	2.4329e-05	0.000415093
FAM156A	-0.280266	2.45754e-05	0.000418929
MRPS24	-0.239098	2.46382e-05	0.00041963
WDR3	0.393269	2.46943e-05	0.000420215
SQLE	0.389338	2.4927e-05	0.000423803
RRAGC	0.323334	2.50226e-05	0.000425055
STX16	-0.279302	2.52986e-05	0.000429367
MT1X	-0.354361	2.53943e-05	0.000430614
TTLL4	-0.32036	2.55707e-05	0.000433226
FOXK1	0.303259	2.56474e-05	0.000434146
HSPA1A	0.47215	2.58458e-05	0.00043712
RSL24D1	-0.258492	2.59189e-05	0.000437976
ZNF416	0.408469	2.60206e-05	0.00043931
ARSB	-0.286936	2.61106e-05	0.000440446
FAM126B	0.290202	2.63612e-05	0.000444287
NKRF	-0.27502	2.64041e-05	0.000444621
UBTF	0.177261	2.64357e-05	0.000444768
ATL2	-0.311114	2.6461e-05	0.000444807
PPM1D	-0.308172	2.65035e-05	0.000444972
RBCK1	-0.192633	2.65168e-05	0.000444972
MAP2K4	0.26565	2.66528e-05	0.000446615
TES	0.301787	2.66608e-05	0.000446615
RAP1A	0.235624	2.68978e-05	0.000450196
SLC30A4	-0.374445	2.69395e-05	0.000450503
TSTA3	-0.28547	2.69876e-05	0.000450919
ATAT1	-0.385536	2.72193e-05	0.000454399
EIF6	0.276663	2.72569e-05	0.000454634
MRM3	-0.287329	2.78679e-05	0.000464425
PTOV1	-0.221369	2.7913e-05	0.000464776
RNASEL	0.464886	2.80764e-05	0.000467095
SETD1B	0.276542	2.82578e-05	0.00046971
SERPINB9	0.385092	2.85622e-05	0.000474363
DHX8	-0.233665	2.87753e-05	0.000477493
TBC1D25	-0.255529	2.899e-05	0.000480643
CNOT6L	0.324435	2.91183e-05	0.000482357
CD274	0.459465	2.95012e-05	0.000488283
TAF15	0.193448	2.97571e-05	0.000492087
ESS2	-0.266733	2.97897e-05	0.000492087
SEC23IP	0.39069	2.98073e-05	0.000492087
UBLCP1	0.336784	2.9922e-05	0.00049356
PITPNM1	-0.270333	3.00728e-05	0.000495626
ZNF197	0.297487	3.05786e-05	0.000503533
MAML2	-0.337065	3.10916e-05	0.000511404
JMJD8	-0.256516	3.11163e-05	0.000511404
FTO	-0.265241	3.11358e-05	0.000511404
TPM3	-0.140555	3.11945e-05	0.000511933
FNDC3B	-0.393906	3.1514e-05	0.00051651
SSU72	-0.280526	3.15267e-05	0.00051651
CTAGE6	0.352702	3.15999e-05	0.000517272
GALNT11	-0.276976	3.18708e-05	0.000521053
PI4K2A	-0.318691	3.18847e-05	0.000521053
PLSCR3	-0.337019	3.1993e-05	0.000522381
NFATC1	0.271064	3.20374e-05	0.000522666
LPXN	0.274938	3.21949e-05	0.000524793
ZNF658	0.39015	3.232e-05	0.00052639
MBNL1	-0.185697	3.24189e-05	0.000527556
KDM7A	0.359129	3.24811e-05	0.000528124
ZNF184	-0.330302	3.27771e-05	0.000532491
POLA2	0.307001	3.29407e-05	0.000534483
USP42	-0.275763	3.29549e-05	0.000534483
ITPR3	-0.329612	3.30834e-05	0.000536117
SAP130	-0.354069	3.32158e-05	0.000537812
TRAF2	0.254871	3.34239e-05	0.000540731
RPARP-AS1	-0.259821	3.39329e-05	0.000548507
CYBC1	-0.412805	3.40814e-05	0.000550286
POLD2	-0.3452	3.40998e-05	0.000550286
TIPRL	0.285435	3.41995e-05	0.000551435
METTL15	-0.452009	3.42559e-05	0.000551885
UBAP2	-0.252333	3.43763e-05	0.000553364
STAT3	0.263688	3.46221e-05	0.000556858
ACAA2	0.471997	3.48071e-05	0.000559369
PPP1R15B	-0.272244	3.5566e-05	0.00057109
KMT2C	0.225415	3.56748e-05	0.000572364
LRRC57	-0.282653	3.57791e-05	0.000573562
BCR	-0.374012	3.60072e-05	0.000576741
PIK3CD	0.189759	3.60382e-05	0.000576761
KAT7	-0.264543	3.6224e-05	0.000579256
CERS6	-0.472656	3.63826e-05	0.000581312
ZNF254	0.267882	3.66162e-05	0.000584562
MT1A	-0.430835	3.71446e-05	0.000592509
IGIP	0.510183	3.75551e-05	0.000598463
LAPTM4B	0.376174	3.75797e-05	0.000598463
DNAJB11	-0.296549	3.76748e-05	0.000599289
NUDT4B	-0.241785	3.76935e-05	0.000599289
DCLRE1B	-0.292343	3.77503e-05	0.000599434
KLHL21	0.259101	3.77645e-05	0.000599434
BYSL	0.231378	3.79335e-05	0.000601624
CD164	-0.271213	3.80044e-05	0.000602255
ACAT2	-0.326015	3.81236e-05	0.00060365
BOLA3	-0.336367	3.82109e-05	0.000604538
ZNF836	0.253905	3.82566e-05	0.000604767
GLTP	-0.250594	3.83926e-05	0.000606136
PARP15	-0.470487	3.84058e-05	0.000606136
PCYOX1	0.423058	3.88188e-05	0.000612155
IRF9	-0.381009	3.89605e-05	0.000613889
CEP85L	-0.314062	3.91548e-05	0.000615858
ZFC3H1	-0.292984	3.91669e-05	0.000615858
AQP9	0.361994	3.91808e-05	0.000615858
DAG1	-0.337859	3.93134e-05	0.00061744
CEP295	0.384765	3.94894e-05	0.000619702
ZNF816	0.273073	3.95533e-05	0.000620202
GOT1	0.365243	3.96402e-05	0.000621062
GSS	-0.251759	3.98128e-05	0.000623262
TNFRSF25	0.27463	4.00548e-05	0.000626544
MED1	0.265892	4.01136e-05	0.000626957
ACTB	-0.26562	4.04065e-05	0.000631026
PPP1R15A	-0.432002	4.06855e-05	0.000634871
PQBP1	-0.24232	4.08222e-05	0.000636491
MRPL14	0.33228	4.12036e-05	0.000641921
ZNF652	0.240117	4.12535e-05	0.000642182
CDYL2	0.277786	4.14726e-05	0.000645073
WDR37	0.249429	4.18948e-05	0.000651118
PPP1R2	-0.277482	4.22255e-05	0.000655731
FAM50A	-0.281045	4.23069e-05	0.000656469
NUDCD1	0.456683	4.27451e-05	0.000662737
CRBN	-0.227692	4.29323e-05	0.000665107
TREM1	0.262008	4.35605e-05	0.0006743
RFTN1	0.214116	4.37149e-05	0.000676149
TPCN1	-0.413644	4.39257e-05	0.000678742
GKAP1	-0.453427	4.39526e-05	0.000678742
CMPK1	-0.208412	4.40693e-05	0.000680001
POLR2A	0.179851	4.44075e-05	0.000684674
FEM1C	-0.359206	4.45822e-05	0.000686821
KIF20B	-0.401291	4.5303e-05	0.00069737
IQCG	-0.334726	4.56527e-05	0.000701886
SPI1	0.338085	4.56688e-05	0.000701886
GNE	-0.25658	4.62161e-05	0.000709735
QSOX2	0.395903	4.631e-05	0.000710613
MAML1	0.237716	4.64466e-05	0.000712144
SPIDR	-0.264315	4.6892e-05	0.000718405
FAM162A	-0.218379	4.70405e-05	0.000720109
TMEM170A	-0.27874	4.72416e-05	0.000722617
MFNG	0.267045	4.78619e-05	0.000731528
APPBP2	0.357219	4.80869e-05	0.000734387
IMMP1L	0.317994	4.82211e-05	0.000735856
THYN1	0.241777	4.83303e-05	0.000736942
ALOX12	0.286129	4.86559e-05	0.000741324
RAE1	-0.242855	5.00302e-05	0.000761663
BCL7C	-0.238367	5.05915e-05	0.000769603
MMD	-0.318539	5.12105e-05	0.000778408
RANBP3	0.189703	5.14388e-05	0.000781264
HPS4	0.232119	5.18581e-05	0.000787016
NR2C2AP	0.308914	5.21374e-05	0.000790078
NT5C3A	0.302143	5.21415e-05	0.000790078
PEX12	0.375046	5.25031e-05	0.000794685
RNF138	-0.272022	5.25276e-05	0.000794685
MTA2	0.24226	5.30226e-05	0.000801548
ATP5MF	0.329286	5.35357e-05	0.000808673
ARRB2	-0.216068	5.36282e-05	0.000809439
AGAP6	0.344457	5.3816e-05	0.000811641
TAB2	0.274174	5.43125e-05	0.000818491
CUTC	0.328053	5.46861e-05	0.000823158
USP25	0.234737	5.4713e-05	0.000823158
YTHDF2	-0.195502	5.47497e-05	0.000823158
ZNF492	0.257857	5.48705e-05	0.000824335
CCDC9	-0.22776	5.4969e-05	0.000825174
TSPYL4	-0.239195	5.50636e-05	0.000825955
GALNT7	0.353347	5.53754e-05	0.000829062
ZNF121	0.264912	5.53992e-05	0.000829062
C16orf87	-0.318366	5.53992e-05	0.000829062
USP36	-0.25545	5.56416e-05	0.000831958
ZNF808	0.24538	5.57215e-05	0.000831958
CASP10	-0.47413	5.57216e-05	0.000831958
BTBD11	0.287547	5.59418e-05	0.000834602
HEXIM1	-0.27278	5.68058e-05	0.000846839
MYL6	-0.271144	5.77268e-05	0.000859907
SLC25A5	-0.239706	5.78943e-05	0.000861739
SPART	0.373124	5.8143e-05	0.000864776
SLC25A44	0.339662	5.95741e-05	0.000884936
POLR2B	0.27081	5.95898e-05	0.000884936
POLR3H	0.221151	5.97588e-05	0.000886766
STAT6	-0.272523	5.99913e-05	0.000889534
RETREG2	0.243456	6.00471e-05	0.00088968
DNAJC5	0.243183	6.03203e-05	0.000893045
CHD8	0.265727	6.08626e-05	0.000900034
BAG1	-0.324883	6.08853e-05	0.000900034
PLN	-0.248502	6.12867e-05	0.000905275
PPCS	0.189673	6.13895e-05	0.000906104
RAD9A	-0.295096	6.14462e-05	0.000906249
TAS2R46	0.336326	6.15868e-05	0.000907235
STIP1	0.354809	6.16067e-05	0.000907235
SP1	0.202933	6.20879e-05	0.000913627
TMEM116	-0.441078	6.21444e-05	0.000913763
DUSP3	-0.339049	6.25477e-05	0.000918529
RPS4Y2	-0.275629	6.25634e-05	0.000918529
PLCB2	-0.230751	6.29443e-05	0.000923422
CES3	0.253465	6.31878e-05	0.000926292
AKAP10	0.303957	6.33188e-05	0.00092751
DCAF7	0.295484	6.33786e-05	0.000927684
BPGM	0.436921	6.35598e-05	0.000929634
FAR1	0.379115	6.36412e-05	0.000930123
ZBED6	-0.169619	6.43728e-05	0.000940033
ELF2	-0.245154	6.44164e-05	0.000940033
AKT1	-0.217707	6.46671e-05	0.000942981
NUP37	0.402129	6.48157e-05	0.00094419
PCMTD1	-0.415981	6.48475e-05	0.00094419
ZNF160	0.211738	6.5145e-05	0.000947809
PRDX4	0.351887	6.60258e-05	0.000959902
CDCA8	0.334573	6.66919e-05	0.000968859
AIMP1	-0.261367	6.71472e-05	0.000974742
TMEFF1	-0.325244	6.73197e-05	0.000976513
MRPS36	-0.272381	6.76294e-05	0.000980272
NOL6	0.2479	6.77419e-05	0.000981168
PTGER4	-0.454628	6.78836e-05	0.000982486
ITGAL	-0.398624	6.83756e-05	0.000988867
DDX17	-0.393994	6.8439e-05	0.000989045
TBC1D13	0.194415	6.85357e-05	0.000989063
DHX36	0.394719	6.85424e-05	0.000989063
BTN3A3	-0.313872	6.8742e-05	0.000991206
GRK5	0.280812	6.91784e-05	0.000996755
RNF4	0.217091	6.93133e-05	0.000997191
DPP7	-0.277963	6.9325e-05	0.000997191
HIST1H1D	-0.377644	6.93631e-05	0.000997191
VAMP3	-0.210441	6.95784e-05	0.000999544
FANCI	0.356361	7.01596e-05	0.00100715
SRSF3	-0.193549	7.0728e-05	0.00101455
RPA2	0.420795	7.08704e-05	0.00101584
CIZ1	-0.168465	7.11039e-05	0.00101844
IRS2	-0.548182	7.16099e-05	0.00102493
CLTB	-0.22398	7.17834e-05	0.00102665
ASAH2B	0.354688	7.20009e-05	0.00102899
DNAJB9	-0.312655	7.20534e-05	0.00102899
RHNO1	0.262658	7.26625e-05	0.00103693
PYGO2	0.29943	7.28014e-05	0.00103814
ALDH5A1	0.30901	7.30347e-05	0.0010407
RAC2	-0.305543	7.38154e-05	0.00105106
UBQLN1	-0.165298	7.42498e-05	0.00105646
ZNF528	0.309282	7.46255e-05	0.00106103
PARP16	-0.297763	7.4773e-05	0.00106157
ZNF572	0.240246	7.47732e-05	0.00106157
ZNF208	0.224451	7.48993e-05	0.00106258
TAGLN2	-0.266925	7.52433e-05	0.00106668
FKBP4	-0.367714	7.53714e-05	0.00106772
CEP350	0.312403	7.6219e-05	0.00107893
MARS	-0.208481	7.63421e-05	0.00107989
ANKRD16	0.299006	7.66267e-05	0.00108262
TRPC4AP	0.259604	7.66975e-05	0.00108262
OGFOD1	0.29801	7.67028e-05	0.00108262
KIF1C	-0.250803	7.67797e-05	0.00108291
BAG4	-0.208186	7.70528e-05	0.00108597
RTN3	-0.262171	7.7198e-05	0.00108723
ZNF17	0.295203	7.7437e-05	0.0010898
FURIN	0.405032	7.82248e-05	0.00110009
MSANTD3-TMEFF1	-0.254231	7.83462e-05	0.001101
PPP1R8	0.302904	7.87494e-05	0.00110586
CWC22	0.304164	7.9001e-05	0.00110859
HIST1H3A	-0.402439	7.94326e-05	0.00111384
FAM217B	0.211227	7.9499e-05	0.00111396
SRSF5	-0.183327	8.00758e-05	0.00112123
CYREN	0.245267	8.01951e-05	0.00112209
RABL2B	-0.218206	8.03456e-05	0.00112339
NCK2	0.309714	8.11131e-05	0.0011333
TOPORS	-0.283158	8.13146e-05	0.0011353
EIF4A1	-0.221485	8.14205e-05	0.00113596
CAP1	0.234023	8.16004e-05	0.00113765
ERAL1	0.321466	8.17574e-05	0.00113902
KLHDC1	-0.379403	8.19138e-05	0.00114037
NOSIP	-0.367951	8.20919e-05	0.00114203
POLD4	-0.232835	8.32173e-05	0.00115642
LEMD3	0.260753	8.32455e-05	0.00115642
ERRFI1	-0.798565	8.34599e-05	0.00115836
EDN1	0.288156	8.35046e-05	0.00115836
ECHDC1	0.251659	8.36248e-05	0.00115919
HSPH1	-0.376207	8.38496e-05	0.00116027
EBAG9	0.304531	8.38644e-05	0.00116027
MALT1	-0.210624	8.38822e-05	0.00116027
LSM12	-0.20697	8.40092e-05	0.0011612
CIAPIN1	0.299015	8.42991e-05	0.00116437
NDUFB2	-0.323739	8.44202e-05	0.00116522
BET1	0.430841	8.50781e-05	0.00117346
ZCCHC14	0.287768	8.56649e-05	0.00118071
CA5B	-0.258143	8.63793e-05	0.00118971
RBM4	-0.164552	8.65056e-05	0.0011906
RGS2	-0.465384	8.69266e-05	0.00119555
TBL2	0.301549	8.70365e-05	0.00119621
PICALM	0.228072	8.86644e-05	0.00121772
STAG2	0.274643	8.94833e-05	0.0012281
EFCAB14	0.191192	9.16684e-05	0.00125719
LANCL1	0.284229	9.215e-05	0.00126291
PLEKHF2	-0.348364	9.25977e-05	0.00126814
ARF1	-0.181792	9.31655e-05	0.00127502
CYFIP2	-0.18866	9.35983e-05	0.00128004
TOB1	-0.373909	9.42256e-05	0.00128771
TLN1	-0.306504	9.51045e-05	0.0012979
METTL22	0.284898	9.5164e-05	0.0012979
IREB2	0.261292	9.52207e-05	0.0012979
COA3	0.310225	9.52397e-05	0.0012979
SLC16A14	0.272629	9.54324e-05	0.00129961
TET3	0.349261	9.61139e-05	0.00130797
NDC1	0.23736	9.61843e-05	0.00130801
DYNC1H1	0.208593	9.62749e-05	0.00130833
BCS1L	-0.297316	9.67496e-05	0.00131385
HNRNPDL	-0.179468	9.82435e-05	0.00133321
COQ8A	0.206319	9.83671e-05	0.00133395
MIER3	-0.335295	9.85916e-05	0.00133569
FBLN7	0.281938	9.86332e-05	0.00133569
CCT4	-0.220889	9.93462e-05	0.00134395
RBM14-RBM4	-0.232727	9.93822e-05	0.00134395
KMT5A	-0.245686	9.96047e-05	0.00134602
EPHA7	0.26357	0.000100184	0.00135291
SLC10A5	0.360686	0.000101074	0.00136397
LRIF1	0.37285	0.000101153	0.00136409
UBR5	0.308419	0.000101693	0.00137042
OSBPL8	0.253169	0.000102247	0.00137692
NBEAL1	-0.517974	0.000102445	0.00137816
MRPL32	-0.260529	0.000102486	0.00137816
GPSM3	-0.241721	0.000102553	0.00137816
PLCL1	-0.387691	0.000103091	0.0013833
SS18L2	-0.243518	0.000103095	0.0013833
ZSCAN12	0.315757	0.000103149	0.0013833
ACTR2	0.189505	0.000103672	0.00138935
SH3BP5	-0.349612	0.000104236	0.0013957
SUPT20HL1	-0.232348	0.00010429	0.0013957
TNFRSF1B	0.293142	0.000104523	0.00139704
ZNF28	0.466818	0.000104534	0.00139704
NXPH4	0.208828	0.00010628	0.00141939
SLC16A7	-0.33227	0.000106414	0.00142019
HIST1H2BD	-0.270895	0.00010667	0.00142264
CTRB2	0.238642	0.000106747	0.00142268
GUF1	0.335277	0.000107054	0.00142579
EEF2K	0.246193	0.000107202	0.00142678
NSD3	-0.158051	0.000107389	0.00142829
ANP32E	0.211811	0.000107592	0.00143001
PEX5L	0.204904	0.000107782	0.00143155
RPF1	-0.203789	0.00010837	0.00143837
PREB	0.292556	0.000108902	0.00144445
FAN1	-0.535771	0.000110072	0.00145896
TAS2R19	0.329418	0.000110328	0.00146135
CPTP	0.275179	0.000110624	0.00146427
TRIM74	0.283843	0.00011078	0.00146534
MYL12A	0.183815	0.00011131	0.00147134
SAMD12	-0.531515	0.000111489	0.00147271
ZNF174	0.242667	0.000111718	0.00147397
DUSP7	0.275092	0.000111737	0.00147397
GPX7	0.221131	0.000112038	0.00147693
PMS2	0.225457	0.000112708	0.00148476
OCM	0.362917	0.00011339	0.00149272
ARHGEF18	-0.273869	0.000113614	0.00149466
PLD3	-0.259915	0.000113767	0.00149566
R3HDM1	-0.396469	0.000114272	0.00150128
SUPT7L	-0.20387	0.000114556	0.00150398
MOSPD3	-0.289531	0.000114822	0.00150497
CAB39	0.305293	0.000114873	0.00150497
ZNF268	0.318029	0.000114921	0.00150497
IRF2BPL	-0.296405	0.000114942	0.00150497
AREL1	0.217332	0.000115477	0.00151095
FAM102B	0.309424	0.000115707	0.00151294
ASB8	0.246803	0.000115809	0.00151326
SDF4	-0.255739	0.000116592	0.00152246
MAPK3	-0.266628	0.000116734	0.00152329
PRY	0.174234	0.000116929	0.0015248
REEP4	0.472219	0.000117455	0.00153063
ATP11C	-0.364114	0.000118133	0.00153843
UST	-0.598869	0.00011845	0.00154153
FNTA	0.344742	0.000118924	0.00154665
UQCRFS1	-0.243301	0.000119305	0.00154982
ZNF41	0.222669	0.000119328	0.00154982
TMCC1	0.33196	0.00012088	0.00156798
CITED4	-0.316411	0.000120888	0.00156798
PRPF38A	-0.223166	0.000122282	0.001585
SRGN	-0.289485	0.000123058	0.00159399
CABP7	0.227942	0.000123621	0.00160021
PIP5K1C	-0.246176	0.000123756	0.00160089
NUP54	-0.19594	0.000124647	0.00161134
TIMM17A	-0.310215	0.000125025	0.00161515
NDUFA8	0.318646	0.000125722	0.00162308
CCN2	-0.255419	0.000125863	0.00162381
KLF5	-0.466858	0.000126533	0.00163137
TMEM177	0.256134	0.000126665	0.00163198
C5orf47	-0.187973	0.000126801	0.00163264
FAHD2B	-0.203594	0.000127376	0.00163896
CCT6B	0.244924	0.000128112	0.00164733
PTRH2	0.254087	0.00012843	0.00165003
UBA1	-0.279247	0.000128492	0.00165003
RAVER2	-0.454413	0.000128884	0.00165396
TCEA3	-0.42269	0.000128968	0.00165396
CASP9	-0.297843	0.000129952	0.00166546
ZNF442	0.384716	0.000131106	0.00167915
CAPRIN2	-0.382676	0.000131604	0.00168308
ADA2	-0.370912	0.000131666	0.00168308
SEPTIN2	0.332514	0.000131674	0.00168308
RTTN	0.308998	0.000131969	0.00168574
SLC35B4	0.339027	0.000132452	0.00169079
MEPCE	0.237976	0.000133183	0.001699
KIF16B	-0.469379	0.000133893	0.00170693
TMPO	0.24424	0.000134204	0.00170977
KBTBD6	0.255034	0.000134331	0.00171028
LMAN1	0.225504	0.000134569	0.00171186
HMGN1	-0.211404	0.000134633	0.00171186
RPAP1	0.232086	0.000135015	0.0017156
RESF1	0.29728	0.000135884	0.0017255
AGAP2	-0.29091	0.000136135	0.00172756
REST	0.197322	0.000136492	0.00173095
RBAK	0.198413	0.000136725	0.00173278
ZMIZ2	-0.310558	0.000138506	0.0017542
HSF2BP	0.349263	0.000139446	0.00176495
SENP2	-0.22096	0.000139714	0.00176719
FASTKD3	0.260399	0.000140067	0.00177049
ARHGAP26	-0.387508	0.000140948	0.00178047
PRKAG2	-0.209885	0.000141239	0.00178142
SPNS1	0.270877	0.000141257	0.00178142
FAM200A	0.322769	0.000141299	0.00178142
ALG1	0.340566	0.000142025	0.00178941
AKAP8L	0.222858	0.000143378	0.00180527
HNRNPF	0.202053	0.000143848	0.00181002
INTS11	-0.185304	0.00014404	0.00181025
CCDC152	0.370162	0.000144053	0.00181025
SUPT3H	-0.405621	0.000144575	0.00181545
PTDSS1	-0.19875	0.000144757	0.00181545
NFYC	0.254324	0.000144841	0.00181545
DSP	0.223857	0.000144842	0.00181545
H2AFV	-0.237608	0.000145568	0.00182337
ZNF148	0.267598	0.000146101	0.00182887
MED14	0.280488	0.000146597	0.00183388
MCM6	0.406614	0.000146859	0.00183598
LARP7	0.263409	0.000148202	0.00185157
ZNF543	0.390595	0.000149073	0.00186022
ETV3	-0.237339	0.000149087	0.00186022
KCNQ1	-0.202317	0.000149287	0.00186152
SORD	-0.325862	0.000149464	0.00186253
ERLIN1	0.472623	0.000149974	0.00186769
PZP	-0.267587	0.00015052	0.00187328
GOPC	0.309628	0.000150975	0.00187749
RELB	0.378557	0.000151082	0.00187749
C19orf53	-0.207167	0.000151149	0.00187749
CHST15	0.338848	0.000151375	0.00187909
SPINK4	-0.175567	0.000152017	0.00188585
PREPL	0.370445	0.000153528	0.00190337
ZSCAN32	0.282802	0.000154781	0.00191768
IRX3	-0.263284	0.000155027	0.00191949
PTER	0.29779	0.000156604	0.00193779
INO80	-0.208127	0.000156872	0.00193986
TMBIM6	0.158862	0.000157969	0.0019517
PGM2L1	0.308145	0.00015812	0.0019517
BIRC2	0.285594	0.000158131	0.0019517
DCLRE1A	0.434366	0.000159736	0.00197025
INO80D	0.240657	0.000159905	0.00197108
USP9Y	-0.36989	0.000160014	0.00197117
DDX27	-0.191964	0.000160267	0.00197303
ZNF595	0.452494	0.000160481	0.00197441
B4GALT5	0.612424	0.000160585	0.00197443
NHLRC2	0.274099	0.000160914	0.00197722
CHST11	0.210985	0.000161045	0.00197758
MRPL19	0.272113	0.000161181	0.00197799
TMEM30A	0.299982	0.000162009	0.0019869
GNRH1	0.242443	0.000162306	0.00198928
LRRC8D	0.247182	0.000162747	0.00199342
H3F3B	-0.244938	0.000163295	0.00199887
TANK	0.299552	0.000163702	0.00200185
ANKH	-0.288796	0.000163745	0.00200185
USP47	0.243465	0.000164494	0.00200973
PPP2R3A	-0.250307	0.000165061	0.00201539
POC1B	-0.238792	0.000166014	0.00202575
MRPL44	-0.25508	0.000166596	0.00203157
PDHX	0.274207	0.000167317	0.00203908
TRIB2	-0.288252	0.000169918	0.00206948
YIPF4	0.410473	0.000171148	0.00208315
IGBP1	-0.199009	0.000171276	0.00208339
ZSCAN25	-0.184886	0.00017167	0.00208687
LATS1	0.2253	0.000172291	0.00209311
BRMS1L	-0.27467	0.000172741	0.00209727
NME3	-0.25096	0.00017293	0.00209824
HIST2H2AA4	-0.264333	0.000173258	0.0021009
PDE7A	-0.39588	0.000174025	0.00210889
LSM4	-0.20997	0.000175275	0.0021227
SERTAD1	-0.359487	0.000176404	0.00213504
VN1R1	0.312924	0.000176614	0.00213625
PPM1M	-0.342122	0.000177319	0.00214344
FOXN3	-0.287696	0.000177514	0.00214445
BAG5	-0.23518	0.000177772	0.00214623
UBE2J2	0.230885	0.000178196	0.00215001
ATG2A	-0.217103	0.000178331	0.0021503
FMNL3	-0.314383	0.000178453	0.00215043
GLUL	0.37262	0.000178609	0.00215097
SPAST	0.355863	0.000178854	0.00215259
TM2D3	-0.284413	0.00017949	0.00215807
UHRF1BP1L	-0.220464	0.000179533	0.00215807
MTIF3	0.289539	0.000179851	0.00216056
RCC2	0.20894	0.000180226	0.00216372
PPP4R3B	0.278793	0.000181499	0.00217764
SLC44A1	-0.333573	0.000182002	0.00218216
MYO1G	-0.293684	0.0001821	0.00218216
RAD51B	-0.323445	0.000183264	0.00219474
TMED8	0.200262	0.00018347	0.00219475
PPP6R3	0.206686	0.000183491	0.00219475
DIAPH1	-0.232501	0.000184816	0.0022091
GRSF1	0.179925	0.000184919	0.0022091
SERINC2	0.306812	0.000185922	0.00221972
TAS2R31	0.414967	0.000186312	0.002223
AMBRA1	0.178254	0.000186595	0.00222501
METTL14	0.252805	0.000186724	0.00222518
ATAD2B	0.363063	0.000186871	0.00222556
CCNQ	0.179528	0.00018735	0.00222989
CDK8	-0.3418	0.000189204	0.00225058
MGAT2	0.314266	0.000189592	0.00225381
FAM160A2	0.237943	0.000190352	0.00226146
NIBAN1	0.447226	0.000191178	0.00226988
SPATS2	-0.321151	0.000191856	0.00227652
TMEM179B	0.270798	0.000192673	0.00228483
DPM1	-0.243694	0.0001938	0.00229677
ATXN2	-0.327901	0.000195268	0.00231249
PANK4	0.28239	0.000195365	0.00231249
TXNDC9	0.356906	0.000195609	0.00231397
SPG21	-0.245137	0.000195836	0.00231524
DCAF12	0.335447	0.000196362	0.00232004
UROD	0.232448	0.000196746	0.00232316
MSRB1	0.266975	0.000197767	0.0023338
PAIP1	-0.225049	0.000199965	0.00235702
COPS8	-0.213783	0.000199979	0.00235702
ANXA11	0.184949	0.000200187	0.00235804
EEF1AKMT1	0.244257	0.000201287	0.00236809
HIST1H4A	-0.421914	0.000201303	0.00236809
NEDD9	-0.28078	0.000201516	0.00236809
ABCB7	-0.273083	0.000201529	0.00236809
SNTB1	-0.322801	0.000202172	0.0023742
IFNG	-0.709919	0.000202375	0.00237476
RAB3A	-0.284531	0.000202465	0.00237476
PIGP	-0.309257	0.000203319	0.00238334
TMED1	0.191642	0.000203478	0.00238345
TBC1D22A	-0.177952	0.000203575	0.00238345
CCDC7	-0.286676	0.000203882	0.00238561
TGFBRAP1	0.202938	0.000204598	0.00239253
MRPL18	0.292192	0.000205183	0.00239792
ZNF555	0.240599	0.000205321	0.00239809
GZMK	-0.96783	0.000205887	0.00240275
MICU3	0.227043	0.000205968	0.00240275
MTERF4	0.271552	0.000207077	0.00241423
MTHFD1	-0.342987	0.000207311	0.00241486
WDR33	0.273156	0.00020738	0.00241486
ATG4B	-0.323355	0.000207961	0.00242017
PCTP	0.264062	0.000209355	0.00243416
VPS13C	-0.320093	0.000209414	0.00243416
ZDHHC5	0.165161	0.00020962	0.00243509
MRPL33	0.243379	0.000210374	0.00244239
DEDD2	-0.171961	0.000211439	0.00245328
ODR4	-0.264079	0.000211607	0.00245376
SARNP	-0.279338	0.000213029	0.00246876
TTBK2	-0.308315	0.000213284	0.00247024
HARS2	0.331929	0.000213512	0.0024714
IL6ST	-0.411386	0.000213953	0.00247503
ZNF280A	0.21395	0.000215041	0.002485
MINPP1	0.523525	0.000215134	0.002485
BAG3	-0.268295	0.000215205	0.002485
WARS2	0.243546	0.000215328	0.002485
ATP10A	-0.335269	0.000216196	0.00249289
DDX3X	-0.179272	0.000216269	0.00249289
LRRC47	0.168532	0.000216875	0.00249838
CCDC191	-0.347724	0.00021794	0.00250916
CCNH	-0.339928	0.000219438	0.00252491
ESF1	0.31511	0.000219621	0.00252551
NF2	0.232687	0.000221191	0.00254206
ZFYVE26	0.225508	0.000221646	0.00254577
RBM14	-0.291445	0.000221902	0.0025472
LTA4H	-0.30629	0.00022232	0.00255049
FAM120B	0.286258	0.000223854	0.00256656
HIST1H2BC	-0.240675	0.00022415	0.00256774
RARS2	0.211465	0.000224221	0.00256774
RPP38	0.337013	0.000225857	0.00258351
TBC1D9B	-0.208481	0.000225975	0.00258351
NMD3	-0.244012	0.000225999	0.00258351
MAU2	0.191112	0.000226155	0.00258377
NUDT19	0.266352	0.000226928	0.00259107
QRSL1	0.399023	0.000227712	0.00259849
TOMM20	-0.21075	0.000228503	0.00260445
TRIM43	0.269254	0.000228542	0.00260445
RWDD1	-0.210958	0.000228638	0.00260445
EIF2A	-0.291541	0.000231851	0.0026395
TRMT44	-0.227815	0.000232155	0.00264141
TSPAN5	0.281584	0.000233073	0.0026503
CACHD1	-0.658651	0.000233542	0.00265407
KLHL22	0.2048	0.000233913	0.00265673
JADE1	-0.26247	0.000234452	0.00266129
GTF2A1	0.238054	0.00023515	0.00266766
SERF2	-0.236274	0.00023753	0.00269307
GLE1	0.226584	0.000238487	0.00270087
RDX	0.378407	0.000238497	0.00270087
DIAPH2	-0.288066	0.000239006	0.00270505
UBE2H	-0.199121	0.000239277	0.00270654
SLC17A3	-0.250106	0.000239584	0.00270843
LTBP4	-0.320216	0.000239734	0.00270855
ZNF276	0.30164	0.000239937	0.00270926
CSNK2A3	0.207724	0.000240116	0.0027097
RER1	-0.277342	0.000240483	0.00271226
TNFAIP8	0.230104	0.000240943	0.00271587
DYRK2	0.252459	0.000241269	0.00271796
TUSC2	0.18378	0.000243325	0.00273953
ZNF571	-0.272918	0.000244044	0.00274448
ARSI	0.261986	0.000244048	0.00274448
RB1CC1	0.319815	0.000244316	0.00274589
MED25	-0.246019	0.000244635	0.00274727
PIK3CA	0.273794	0.00024484	0.00274727
NAXD	0.266624	0.000244864	0.00274727
SLC46A1	0.202606	0.000245024	0.00274748
UMPS	0.330434	0.000246263	0.00275977
PARP4	0.304194	0.000247017	0.00276661
RTP4	0.357644	0.000247604	0.00277159
RTN2	-0.243835	0.000247968	0.00277407
IMPACT	0.343108	0.00025004	0.00279499
NSL1	0.204941	0.000250127	0.00279499
CREBRF	-0.212258	0.000250482	0.00279733
TTPAL	0.265731	0.000251049	0.00280206
NOP10	-0.296477	0.000252809	0.00282007
HOOK3	-0.26812	0.000253166	0.00282243
DMTF1	0.279401	0.000253386	0.00282325
TUFT1	-0.278031	0.000254961	0.00283917
MRPL20	0.205336	0.000255124	0.00283935
ZNF551	0.370296	0.000255539	0.00284234
ALG11	0.280725	0.000257296	0.00286024
TMEM182	-0.317922	0.000257558	0.0028615
DACT3	0.233504	0.000257921	0.0028639
SLC39A10	-0.214962	0.00025862	0.00287002
DTD2	-0.249325	0.000260347	0.00288633
COG2	0.283894	0.000260458	0.00288633
PSKH1	0.221841	0.000260538	0.00288633
BIN3	-0.24265	0.000261703	0.0028965
CREBBP	0.194335	0.000261755	0.0028965
GPS1	-0.245462	0.000261974	0.00289728
SORBS1	-0.199277	0.000264774	0.00292657
NMRK1	-0.4241	0.000265021	0.00292762
PLXDC2	0.337796	0.00026523	0.00292827
USP2	-0.320706	0.000266126	0.00293648
PPBP	0.689759	0.000266454	0.00293843
TM2D1	0.242164	0.000267007	0.00294286
KCNQ5	-0.662132	0.000267637	0.00294715
HIST1H2AE	-0.324724	0.000267701	0.00294715
KBTBD7	0.289549	0.000268094	0.0029498
GCH1	-0.227772	0.000269139	0.00295961
ZNF222	0.161456	0.000269834	0.0029646
YPEL3	0.169468	0.000269899	0.0029646
BSG	-0.326721	0.000272506	0.00299154
LETMD1	-0.278361	0.000272728	0.00299228
ZNF320	0.193512	0.000274325	0.00300607
MPV17	-0.279681	0.000274374	0.00300607
GTF3A	-0.165836	0.000274517	0.00300607
ADGRE2	-0.276795	0.000274606	0.00300607
LPAR2	-0.219976	0.000275003	0.00300871
TOMM70	0.269049	0.000276835	0.00302705
TBC1D14	0.196213	0.000277423	0.00302901
PSMC6	-0.332105	0.000277479	0.00302901
TCF3	-0.208561	0.000277483	0.00302901
KDM5B	0.258142	0.000278538	0.00303881
PIGB	0.257954	0.000279056	0.00304275
HIST1H2BO	-0.329474	0.000279723	0.0030483
IFFO2	-0.297579	0.000281409	0.00306495
PDE3B	0.295228	0.000283685	0.003088
IFT172	-0.331275	0.00028537	0.00310461
DDHD1	0.302799	0.000287836	0.00312967
FIBP	-0.249139	0.000290325	0.00315496
TMEM126A	-0.301366	0.000291918	0.00317049
SVBP	-0.470913	0.000292299	0.00317285
FLNA	-0.265153	0.000293163	0.00318045
STYXL1	-0.373643	0.000293826	0.00318585
VPS41	0.337207	0.000294704	0.00319359
CUTA	-0.194867	0.000295839	0.0032041
NEMP2	0.31829	0.000296072	0.00320482
RABL2A	-0.241051	0.000297232	0.00321558
IFNAR2	0.237617	0.00029798	0.00322188
SLC3A1	0.302791	0.00029869	0.00322775
HSF1	-0.202147	0.000299505	0.00323475
DONSON	0.221431	0.000301175	0.00325098
WBP11	-0.275312	0.000302129	0.00325946
SLC49A4	0.285076	0.000303956	0.00327734
MCOLN1	0.178076	0.000304895	0.00328564
ETNK2	-0.285946	0.000305798	0.00329354
ZNF18	0.288979	0.000306062	0.00329378
ARSA	-0.266738	0.000306161	0.00329378
IER3	0.280265	0.000308145	0.00331329
CARD19	0.258718	0.000308641	0.00331564
UBXN2A	-0.283773	0.000308707	0.00331564
HIST1H2BB	-0.22363	0.000311039	0.00333732
MYL5	0.254195	0.00031107	0.00333732
IWS1	0.250818	0.000312001	0.00334546
ELAC2	0.241193	0.000312178	0.0033455
RABEP1	0.25979	0.00031474	0.00337109
CHDH	0.222813	0.000316301	0.00338594
NUB1	-0.198403	0.000317362	0.00339504
LIMD1	0.324887	0.000317501	0.00339504
MED13	0.17521	0.000317708	0.00339538
JUNB	-0.431066	0.000319279	0.00341028
ADAM20	0.265452	0.000321169	0.00342857
ITFG1	0.246315	0.000325204	0.00346803
ZNF586	-0.229978	0.000325248	0.00346803
ASAH2	0.270131	0.000325552	0.00346803
ABCB1	0.208799	0.000325581	0.00346803
AHNAK	-0.283463	0.000325869	0.00346918
ATP6V0A1	-0.328186	0.000326621	0.00347528
BMX	0.218522	0.000327375	0.00347965
USP8	0.210589	0.00032739	0.00347965
YWHAB	-0.172412	0.000328319	0.0034876
LEO1	0.285217	0.00032873	0.00349005
MYCBP2	-0.205918	0.000329163	0.00349132
TAF11	-0.28233	0.00032921	0.00349132
PRDM16-DT	-0.210688	0.000330605	0.0035042
ABCC1	0.229495	0.00033199	0.00351695
SRRM1	-0.227403	0.000332864	0.00352429
ENSA	-0.234142	0.000334389	0.0035385
RAB1B	0.254196	0.000335119	0.00354428
SMARCA4	-0.214647	0.000336286	0.00355468
SLC25A23	-0.264767	0.000336516	0.00355517
SNRNP48	0.251262	0.000337117	0.00355958
CNTN5	0.202115	0.000338842	0.00357585
YTHDC2	0.332178	0.000340447	0.00359083
AIG1	-0.220753	0.000340657	0.00359109
TRUB2	0.267259	0.000341268	0.00359557
JMJD4	0.221846	0.000342201	0.00360344
CLN6	-0.298229	0.000343324	0.0036133
SLK	0.211202	0.000346181	0.00364138
ZNF318	-0.268819	0.000346938	0.00364737
LIMA1	-0.342473	0.000348131	0.00365792
AP4E1	0.34257	0.000350449	0.00368028
ATXN10	0.214643	0.000351912	0.00369365
SLC25A39	-0.17074	0.000353267	0.00370586
DDX60	0.369701	0.000353929	0.00371079
RRP36	0.227496	0.000354232	0.00371196
NDUFB6	-0.231264	0.000354514	0.00371291
AUP1	-0.176956	0.000354937	0.00371499
ANKRD44	-0.280753	0.000355097	0.00371499
MAGI3	-0.266027	0.000356031	0.00372276
CHP1	-0.247787	0.000356838	0.00372917
TFPT	-0.180935	0.000358089	0.00374023
ILKAP	-0.221608	0.000358738	0.00374499
PHF1	-0.177225	0.000359648	0.00375247
BCL6	-0.531755	0.000360533	0.00375968
CLASP1	0.253428	0.000361504	0.00376777
RGL2	-0.26446	0.000363567	0.00378682
SGF29	-0.246351	0.000363723	0.00378682
TUBB4B	-0.281968	0.000364033	0.00378802
CD320	-0.23447	0.000364702	0.00379252
ATAD1	0.255413	0.000364858	0.00379252
SLC6A14	0.171016	0.000368357	0.00382684
PEMT	-0.190336	0.000370847	0.00385064
USF3	-0.216243	0.000371299	0.00385168
SLC16A6	0.429537	0.000371698	0.00385168
YTHDF3	-0.186124	0.000371731	0.00385168
APEX2	0.240049	0.000371742	0.00385168
SNRNP27	-0.277653	0.000372735	0.00385978
PLIN2	-0.300028	0.000373024	0.00385978
ARPIN-AP3S2	0.232045	0.000373122	0.00385978
TSGA10	-0.438763	0.000373462	0.00386123
MCM10	0.231088	0.000374132	0.00386348
BTBD16	0.216644	0.000374235	0.00386348
PSMA1	-0.204796	0.000374456	0.00386348
ZNF43	0.243989	0.00037453	0.00386348
UNC50	0.250925	0.000374677	0.00386348
METTL24	0.210395	0.000376436	0.003878
VWA5A	0.375489	0.000376486	0.003878
KRAS	0.30776	0.000377218	0.00388348
FGFR3	0.302898	0.000377886	0.00388829
IL32	-0.330668	0.000380922	0.00391745
TAB3	0.254746	0.000381325	0.00391951
STK35	-0.249881	0.000381977	0.00392413
TMEM63A	-0.315257	0.00038389	0.00394169
MARCKS	0.187674	0.000385042	0.00394944
SLC30A1	-0.240917	0.000385093	0.00394944
LIPA	-0.267115	0.000385257	0.00394944
DCP1A	-0.303987	0.000385967	0.00395463
TMED4	-0.180267	0.000386506	0.00395481
ARMCX3	-0.243685	0.000386575	0.00395481
ERVW-1	0.218307	0.000386727	0.00395481
SLC25A2	0.365518	0.000386883	0.00395481
CD52	-0.228278	0.000387006	0.00395481
SPDL1	0.414759	0.000388003	0.00396291
FBXO10	0.221603	0.000388445	0.00396434
NACC1	0.219473	0.000388552	0.00396434
GOLPH3	0.196843	0.000390866	0.00398585
HEXB	-0.270806	0.000391356	0.00398874
UNC119	0.200183	0.000393205	0.00400445
PFDN6	0.201247	0.000393311	0.00400445
HECTD3	0.279629	0.00039415	0.00401088
FLVCR1	0.346439	0.000395242	0.00401988
APOL3	0.250466	0.000395595	0.00402137
ACSF2	-0.263997	0.000396867	0.00403217
NISCH	-0.213796	0.000397078	0.0040322
RAB9A	-0.25018	0.000398326	0.00404276
AGAP3	-0.203552	0.000399444	0.00405092
VKORC1L1	-0.340949	0.000399669	0.00405092
HIVEP2	0.233291	0.000399758	0.00405092
HSDL2	-0.41352	0.000400245	0.00405374
MT1E	-0.499272	0.000400786	0.0040571
SQSTM1	0.198393	0.000401049	0.00405763
DCAF13	0.244487	0.000401315	0.00405821
VILL	-0.220175	0.000402286	0.00406399
ZNF35	0.230603	0.000402306	0.00406399
SPTLC2	0.328736	0.000403574	0.00407466
GTF2H2C_2	0.375377	0.000403905	0.00407588
STK3	-0.352298	0.000404128	0.00407601
LOC100507387	-0.769378	0.000405057	0.00408325
TRAF4	-0.330536	0.000407594	0.00410614
POLH	0.445534	0.000407752	0.00410614
MEI4	-0.184961	0.000408738	0.00411393
MRPL3	0.217812	0.000409953	0.00412402
BLOC1S1-RDH5	-0.204972	0.000410299	0.00412535
CHD3	-0.254583	0.000410534	0.00412558
AMPD2	-0.206468	0.000411562	0.00413376
CCSER2	0.212306	0.00041272	0.00414325
PSMC2	-0.170659	0.000414553	0.00415697
LINC01599	-0.326796	0.000414894	0.00415697
TMEM260	0.36493	0.000414946	0.00415697
TBCD	-0.240713	0.000415018	0.00415697
ARL15	-0.346317	0.000415308	0.00415697
SHISAL2A	-0.276011	0.000415375	0.00415697
TMEM211	-0.21844	0.000415834	0.00415941
LIG4	0.35439	0.000416537	0.00416429
SP2	0.249623	0.00041801	0.00417686
SNAPC4	0.20843	0.000420687	0.00420063
NIPSNAP3A	0.262698	0.000420974	0.00420063
LIN52	0.287015	0.000421039	0.00420063
CCDC115	0.203501	0.000421261	0.00420068
WAS	-0.307021	0.000421979	0.0042032
USP19	0.230161	0.000422153	0.0042032
COX18	0.330348	0.000422165	0.0042032
MVP	0.236583	0.000425328	0.00423252
ZFP36L2	-0.257759	0.00042626	0.00423708
OR8G2P	-0.176674	0.000426327	0.00423708
TGIF2	0.237583	0.000426443	0.00423708
GFI1	0.194328	0.000428975	0.00426005
C5orf22	0.278652	0.000433073	0.00429855
CTR9	0.258895	0.000433334	0.00429893
ACOT2	-0.22611	0.000434302	0.00430633
KBTBD8	-0.336866	0.000436118	0.00432212
ARRDC1	-0.241737	0.000439053	0.00434898
TTF2	0.389196	0.000439477	0.00435095
DDB2	0.246953	0.000441734	0.00437106
MTO1	0.227304	0.000442677	0.00437816
UEVLD	0.350008	0.000443094	0.00438005
OSTM1	-0.383893	0.000444733	0.00439249
PHAX	0.214966	0.000444806	0.00439249
CDC14A	-0.221095	0.000445896	0.00440101
TTC39A	-0.229268	0.000447242	0.00441205
PALB2	0.23994	0.000447514	0.00441248
ABHD3	-0.234788	0.000448583	0.00442077
ACSF3	0.267603	0.000449878	0.00443128
HIST1H3H	-0.274035	0.000450736	0.0044339
BLOC1S5	0.235769	0.000450818	0.0044339
POLDIP2	0.181306	0.000450832	0.0044339
LSM6	0.262603	0.000451735	0.00444053
ZNF563	0.299423	0.000452301	0.00444384
CITED2	-0.278387	0.00045275	0.00444599
PRPSAP1	-0.324556	0.000454982	0.00446502
TLR7	0.871645	0.000455149	0.00446502
ILK	0.266801	0.000455656	0.00446773
QTRT2	0.268084	0.000456141	0.00447022
TRIQK	-0.405789	0.00045671	0.00447354
ZNF841	0.340835	0.000459338	0.00449701
ZNF480	0.319874	0.000459889	0.00450013
PTPMT1	-0.20703	0.000460422	0.00450307
S1PR4	0.185984	0.000461153	0.00450794
CBX6	0.239022	0.000461832	0.0045123
COPS7B	-0.229518	0.000463809	0.00452933
TMSB10	-0.163544	0.000464375	0.00453257
SCML4	-0.267848	0.000465593	0.00454217
NAPA	-0.236493	0.000466428	0.00454802
SERPINA10	0.202127	0.000471383	0.00459403
ZCCHC2	-0.274104	0.000473418	0.00461154
ARHGEF3	0.224747	0.000474589	0.00462062
MCEE	0.28328	0.000476207	0.00463404
ATAD5	0.332377	0.000477756	0.00464473
PSMD3	0.173482	0.000477784	0.00464473
CCDC62	0.198683	0.000478693	0.00465122
CCDC144A	-0.748492	0.000480372	0.0046652
IPMK	0.224306	0.000481318	0.00467204
PHRF1	0.164317	0.00048206	0.0046769
PSMD2	0.205849	0.000482302	0.0046769
ZFP3	0.188694	0.000483394	0.00468057
[truncated: 1,931 more rows]
