# Supplementary material for: Epigenomics and transcriptomics of systemic sclerosis CD4+ T cells reveal long-range dysregulation of key inflammatory pathways mediated by disease-associated susceptibility loci
Source: Genome Med. 2020 Sep 25;12:81. doi: 10.1186/s13073-020-00779-6 (PMC7519528; doi:10.1186/s13073-020-00779-6)
Supplement: Supplementary file 8 — Additional file 8: Table S6. Differentially expressed genes (DEGs) that interact with DMPs situated near/in its promoter. [file 13073_2020_779_MOESM8_ESM.xlsx]

## Sheet: CpGs_gene_prom
Table S6. DMPs that interact with differentially expressed genes (DEGs), in which the CpG was located near/in the promoter or TSS of the interacting gene (5 kb upstream and 1kb downstream of TSS)
gene	CpG	logFC_CpG	logFC_gene	position of CpG in relation to TSS
TSPYL4	cg00470183	0.229285	-0.239195	-653
RFC1	cg01645955	0.220659	-0.251809	-3154
KCNQ5	cg02351713	0.282787	-0.662132	-2044
SLC5A6	cg04178439	0.292699	-0.279705	896
KIF16B	cg04189665	0.267765	-0.469379	-1149
C5orf51	cg04441453	0.33365	0.360592	-2367
DNTTIP2	cg04831900	0.194208	-0.325181	-3342
ITPRIP	cg04935278	0.237628	-0.621248	-168
RNF13	cg05594814	2.39823	0.172413	-2645
AKR7A3	cg07447773	0.204343	-0.18841	892
APH1A	cg07539230	0.161066	0.258315	954
NR1D2	cg07661754	0.199248	-0.390933	-3188
ALG14	cg07670736	0.267798	0.492868	654
TRMT61B	cg08318365	0.25182	-0.201616	-739
TOM1L2	cg08866299	0.658767	-0.44164	-1125
NOA1	cg10237599	0.198806	-0.277804	-1758
STRADB	cg10711778	0.236253	-0.294863	845
PYHIN1	cg11177526	-0.558214	0.27447	-957
QSOX2	cg13513188	0.185677	0.395903	-3089
IRF1	cg13907973	0.959801	-0.856883	646
SLC5A6	cg14242246	0.40359	-0.279705	891
ZNF728	cg14780551	0.746898	0.162957	-1432
ERCC1	cg15573783	0.145554	-0.429538	-233
PGRMC2	cg16727297	3.2149	-0.532426	-603
ADAM20	cg17050062	-4.01539	0.265452	-670
TAF11	cg17149859	1.49228	-0.28233	-293
ANKS1A	cg17413703	0.739955	-0.339507	-1571
CMC2	cg18487535	0.380341	-0.361839	-1143
NAP1L5	cg18607468	0.169724	-0.489413	355
SYT1	cg18689295	0.160671	0.143765	407
PNN	cg19599972	0.381181	-0.166132	-1148
CD274	cg19724470	-0.37738	0.459465	412
ITPRIP	cg19939250	0.297333	-0.621248	-2491
MYL5	cg20576162	0.634204	0.254195	-4404
PPP1R3B	cg20749955	0.526036	0.310659	-1196
TAS2R31	cg22505295	0.197214	0.414967	-410
TAS2R20	cg22791643	-0.524191	0.231878	-751
ITPRIP	cg23387597	0.307917	-0.621248	-116
CLPB	cg24209994	0.271395	-0.436315	-224
HIST1H1C	cg24354784	2.32415	-0.414666	-3254
POLR3A	cg24808122	0.442495	0.476471	-2838
PIGS	cg25314752	0.155571	0.301188	-4580
GTF3A	cg25877436	0.269647	-0.165836	-489
LIG1	cg25947600	0.310934	-0.214758	-2194
EEA1	cg27033465	0.361744	-0.397648	-837
