# Supplementary material for: Epigenomics and transcriptomics of systemic sclerosis CD4+ T cells reveal long-range dysregulation of key inflammatory pathways mediated by disease-associated susceptibility loci
Source: Genome Med. 2020 Sep 25;12:81. doi: 10.1186/s13073-020-00779-6 (PMC7519528; doi:10.1186/s13073-020-00779-6)
Supplement: Supplementary file 9 — Additional file 9: Table S7. Unique DMP-DEG interactions, as esteimated from promoter capture Hi-C (PCHi-C) data of CD4+ T cells. [file 13073_2020_779_MOESM9_ESM.xlsx]

## Sheet: Table 2
Table S7. Unique DMP-DEG interactions, as estimated from promoter capture Hi-C (PCHi-C) data of CD4+ T cells
CpG	gene	p-value	r	gene_logFC	CpG_logFC
cg00071872	DNAJA2	0.00585281	-0.359594	-0.244842	0.233989
cg00224686	LY96	0.00825265	0.345692	0.194531	0.167353
cg00380574	SDF4	0.00845957	-0.344666	-0.255739	0.242231
cg00545315	SLK	0.000286405	0.461036	0.211202	0.632021
cg00594167	IRF1	0.000726103	-0.433042	-0.856883	0.333242
cg00746233	PLCL1	0.00372469	0.376995	-0.387691	-0.431024
cg00781875	UBQLN4	0.00168182	0.405476	-0.352299	-6.40521
cg00912518	MBP	0.00559434	-0.361376	0.489464	-0.614348
cg01111746	AAAS	0.00626055	-0.356917	-0.47961	0.256525
cg01111746	TARBP2	0.00234261	-0.393912	-0.167634	0.256525
cg01168535	MEPCE	0.00182251	0.402711	0.237976	0.41375
cg01367992	CD48	0.00216968	-0.396626	-0.140884	0.393098
cg01367992	SLAMF1	0.000535314	0.442488	0.252042	0.393098
cg01392867	PPP4C	0.00271755	0.388593	0.184906	0.338681
cg01524754	KIAA2013	0.00326654	-0.381875	0.180012	-0.325893
cg01750271	NCAPH	0.00803981	0.346771	0.254982	0.358652
cg01774310	COPS7A	0.000980194	0.423465	0.338253	0.686009
cg01774310	CD4	0.00716913	-0.351461	-0.225292	0.686009
cg01774310	SLC2A3	0.0030142	-0.384828	-0.485491	0.686009
cg01783195	RBL2	0.00920201	-0.341156	-0.384064	0.363468
cg01824349	ELL2	0.0017956	-0.403225	-0.507663	0.501175
cg02062326	BATF	0.00851925	0.344374	0.434399	0.748217
cg02351713	KCNQ5	5.63242e-07	-0.602682	-0.662132	0.282787
cg02585142	MRPL46	0.00344845	0.379869	0.28812	0.378501
cg02653117	AGPAT1	9.54676e-06	0.546338	-0.857331	-1.62659
cg02653117	ATF6B	0.00648377	0.355515	-0.280268	-1.62659
cg02735058	MYLIP	0.000378207	-0.452923	-0.544229	0.285575
cg02904015	PIGK	2.94451e-05	0.520594	-0.52337	-5.71949
cg03254752	PEX12	0.00513157	0.364756	0.375046	0.233577
cg03263673	SOD2	0.0022584	-0.395211	-0.198485	0.176984
cg03277560	ALG2	0.00902901	0.341951	0.214176	0.292333
cg03353699	MDC1	0.00437954	0.370868	0.334158	0.341766
cg03634071	CLEC7A	0.00238665	0.39325	0.614449	0.321384
cg03642096	ZMYND8	0.00446189	-0.370155	-0.393528	0.271621
cg03680945	SLC9A8	0.00132002	0.413673	0.393945	0.199804
cg03763950	PPP2R5A	0.00573884	-0.360371	-0.367399	1.14765
cg03775632	BPGM	0.00547493	0.362224	0.436921	0.301353
cg03886135	PDCD4	0.000240635	0.466013	0.396643	0.334642
cg04011266	MTAP	1.12982e-05	-0.542623	0.457039	-0.232638
cg04016730	AGPAT1	0.0085733	-0.344112	-0.857331	0.212719
cg04418027	HMGN1	0.00564468	-0.361023	-0.211404	0.2417
cg04650226	HIST1H2BL	0.00482342	0.367159	-0.394143	-0.478825
cg04650226	HIST1H1D	0.0019023	0.401226	-0.377644	-0.478825
cg04708391	HMGB2	0.0022633	0.395134	0.255072	0.473955
cg04716977	CLEC2B	0.0044009	-0.370682	-0.467883	0.541133
cg04876095	TMEM179B	0.000139095	0.481191	0.270798	0.306929
cg04994795	ERRFI1	0.00417199	-0.372717	-0.798565	0.309081
cg05066619	SMPD1	0.00245041	0.39231	0.469791	0.174918
cg05211480	PARP2	0.00287029	-0.386611	-0.387688	0.211188
cg05469039	KAT2B	0.00829254	-0.345493	-0.253841	0.693029
cg05547152	DEXI	0.003664	0.37761	0.446411	0.35231
cg05694489	ATP6V1H	0.00820468	-0.345933	-0.365218	0.22365
cg05763961	FAM111A	0.00623147	-0.357103	-0.498989	0.485677
cg05956803	HNRNPA0	0.00935305	-0.340472	-0.389513	0.163254
cg06028917	FHIT	1.56317e-05	-0.535333	-0.392104	0.267283
cg06068308	ZNF572	0.00644236	0.355772	0.240246	0.36424
cg06125016	FMNL1	0.00178055	0.403515	0.230111	0.190515
cg06194479	BCAS2	3.07286e-05	0.519575	-0.63477	-2.93321
cg06513015	ZNF92	0.00850735	-0.344432	-0.223542	0.156975
cg06698272	GZF1	0.00200511	-0.399393	-0.455943	0.166687
cg07313882	SYNGR2	0.00833583	0.345277	0.283138	0.495084
cg07387734	CITED4	0.00203787	0.398827	-0.316411	-0.313198
cg07413155	CEP68	0.0093517	0.340478	0.306016	0.270698
cg07520163	GABARAPL2	0.000431355	-0.449014	-0.191436	0.223676
cg07635735	ATG4B	0.0023732	-0.393451	-0.323355	0.92211
cg07688291	POT1	0.000639976	0.436989	-0.303276	-0.678886
cg07877229	GSTK1	0.006391	-0.356093	-0.266794	0.36644
cg07877229	TAS2R3	0.0066467	0.354519	0.267517	0.36644
cg07908662	MYL12B	0.00522346	0.364064	0.306843	0.357733
cg07967503	ZNF426	0.00891473	0.342484	0.436866	0.288127
cg08249608	DNTTIP2	0.00691106	-0.352946	-0.325181	0.397196
cg08249692	FEM1C	0.00289818	-0.38626	-0.359206	0.320468
cg08323784	PGRMC2	0.00360264	-0.378241	-0.532426	0.137184
cg08349938	MAP2K1	0.00732233	-0.350601	-0.179334	0.601147
cg08370430	MAP2K4	0.000974433	0.423656	0.26565	0.213912
cg08405119	USP46	0.00702272	0.352298	0.575976	0.176415
cg08435674	MAPK14	0.00951762	0.339737	0.445318	0.190167
cg08544841	GBP4	0.0017233	0.40464	0.295406	0.261018
cg08629275	C12orf65	0.00191362	0.40102	0.353686	0.457325
cg08639366	RNF19B	0.000105993	-0.488455	-0.247141	0.287323
cg08843492	BET1L	0.00167053	0.405707	0.351121	0.138942
cg08894319	PDCD4	0.00399513	0.374357	0.396643	0.261227
cg09429180	IKZF5	0.00540844	-0.362703	-0.242198	0.316369
cg09451215	BCKDHB	0.000426029	-0.449385	-0.71848	0.366567
cg09931783	C12orf65	0.00419886	0.372473	0.353686	0.184652
cg09971388	NOP14	0.000382373	0.452599	0.152928	0.193718
cg09986164	SKIL	0.00199474	0.399574	1.05447	0.567508
cg10021428	REST	0.00281908	0.387265	0.197322	0.181046
cg10148829	FAM102A	0.00710175	-0.351844	0.429895	-0.262639
cg10188135	PGAP2	0.00291027	0.386108	-0.537583	-0.310833
cg10269548	USP46	0.00322471	0.38235	0.575976	0.350838
cg10395772	ARGLU1	0.00812666	-0.346328	-0.340889	0.253754
cg10406027	DEXI	0.00142568	-0.41109	0.446411	-0.18832
cg10594585	JTB	0.00635991	-0.356288	-0.136708	0.442601
cg10711778	CASP10	0.00691827	-0.352904	-0.47413	0.236253
cg10711778	CFLAR	0.000820492	0.429176	0.18194	0.236253
cg10808810	JUND	0.00864943	-0.343744	-0.702374	0.215593
cg10837924	ITGA5	0.00942011	0.340171	0.63332	0.156483
cg10855282	PITPNC1	0.00290297	-0.386199	-0.47987	0.316325
cg10963977	CD200R1	0.00518536	-0.36435	0.815058	-0.241321
cg11062629	ULK3	0.00259956	-0.390193	-0.62048	0.283711
cg11182421	CFLAR	0.00298964	0.385127	0.18194	0.28228
cg11242581	MFAP3	0.00721434	0.351205	0.485893	0.492945
cg11632268	TCF3	0.00247116	-0.392009	-0.208561	0.114452
cg11861940	AGPAT1	0.00738744	-0.35024	-0.857331	0.287004
cg12259537	ZNF586	0.00080543	-0.429765	-0.229978	0.290547
cg12550241	ZNF692	0.00277292	-0.387863	-0.187232	3.6312
cg12753232	CLK1	0.00355987	-0.378686	-0.668401	0.263984
cg13003350	HIST1H2BC	0.00316176	-0.383076	-0.240675	0.2051
cg13040357	CD48	0.00145906	-0.410309	-0.140884	0.261491
cg13040357	SLAMF1	7.8824e-05	0.496185	0.252042	0.261491
cg13379408	VAPA	2.56044e-05	-0.523908	-0.299886	0.212175
cg13483263	TP53	0.00121907	0.416319	0.308278	0.228077
cg13504907	CD274	0.000101976	0.489474	0.459465	0.18563
cg13745692	FHIT	1.10471e-12	-0.770733	-0.392104	0.38023
cg13813391	CMTM1	0.00216057	0.396774	0.192966	0.189674
cg13829288	FHIT	1.99114e-06	-0.578867	-0.392104	0.441742
cg13834811	ANO6	0.0042812	-0.371734	-0.241825	0.663959
cg13834811	RPAP3	0.00216043	-0.396776	-0.19939	0.663959
cg14078607	TUBA4A	0.00444193	-0.370327	-0.198054	0.357802
cg14347516	AHNAK	0.000875734	-0.427095	-0.283463	0.154973
cg14359621	PTPN12	0.00323769	-0.382202	-0.38266	0.519849
cg14404382	IFNG	7.66451e-05	-0.496907	-0.709919	6.57449
cg14417696	CAPZB	0.00978116	0.338584	0.183028	0.303271
cg14467281	SPINK4	0.00271986	-0.388562	-0.175567	0.249969
cg14553895	ZNF639	0.0011672	0.417757	-0.460105	-0.279375
cg14989191	C16orf92	0.00018743	0.473022	-0.186895	-0.861072
cg15008072	PLSCR3	5.42389e-05	-0.505677	-0.337019	0.257766
cg15448707	CHST11	0.000447717	0.447898	0.210985	0.35711
cg15480338	MXD1	0.000186805	-0.473115	-0.232047	0.246648
cg15871531	TRA2A	0.000753433	-0.431878	-0.37103	0.21271
cg16015488	TESK1	0.00714464	-0.3516	-0.334533	0.259335
cg16282982	ITGB1BP1	0.00620911	-0.357246	-0.277724	0.159
cg16411818	ETS1	0.00410769	0.373306	0.133217	0.252433
cg16459944	UBC	0.00252765	-0.3912	-0.242769	0.275026
cg16469786	RIPK2	4.96769e-06	-0.560327	-0.585949	0.336329
cg16762085	ESYT2	0.000568462	-0.440648	-0.319017	0.706733
cg16916102	VN1R1	0.00289294	0.386325	0.312924	0.340816
cg16916102	ZNF17	0.00963428	0.339224	0.295203	0.340816
cg16916102	ZNF304	0.00224248	0.395461	0.681806	0.340816
cg17008960	FAM53C	0.00184328	-0.402319	-0.563425	0.439793
cg17155859	TMEM179B	2.15993e-05	0.527894	0.270798	0.262846
cg17200564	FAM160A2	0.00728084	-0.350832	0.237943	-0.664391
cg17239269	ANXA6	0.001055	-0.421073	-0.451039	0.353187
cg17341493	PDLIM5	0.00142106	-0.411199	-0.262947	0.296044
cg17408380	DHRS13	0.00148625	-0.409685	-0.339314	0.32839
cg17488052	PIGK	0.000551425	-0.441581	-0.52337	0.521153
cg17894779	FHIT	1.21831e-07	-0.629111	-0.392104	0.251281
cg17981254	JMJD1C	0.00567266	-0.360829	-0.283184	0.863262
cg18150468	TMEM60	0.00446052	0.370167	0.365896	0.437586
cg18291127	ASF1A	0.0025494	0.390893	0.565836	0.226428
cg18294348	ARL4C	0.000208234	-0.470089	-0.407578	0.495301
cg18638857	ZMYND8	0.00665992	-0.354439	-0.393528	0.25344
cg18977891	TMEM71	0.000207675	-0.470164	-0.23647	0.256625
cg19362130	IL32	6.2973e-08	-0.639765	-0.330668	0.257393
cg19376806	NPL	0.00227599	-0.394936	-0.208667	1.686
cg19404812	DDX60	0.00310161	0.383781	0.369701	0.319289
cg19458020	CCR7	0.00508469	0.365113	0.810904	0.266528
cg19462286	PEA15	0.00282453	-0.387195	-0.48143	0.220782
cg19462286	CD48	0.00312477	-0.383508	-0.140884	0.220782
cg19541976	MAML2	0.000562485	-0.440973	-0.337065	0.33265
cg19577757	TMEM30A	0.00648699	0.355495	0.299982	0.257708
cg19863740	PRR5-ARHGAP8	0.00646202	0.35565	0.352713	0.172845
cg19916794	AGMAT	0.00232325	-0.394207	-0.440894	0.173168
cg20055548	BPGM	0.00916661	0.341318	0.436921	0.323477
cg20091928	PAK2	0.00440926	-0.370609	0.237426	-6.73114
cg20117975	DENND5A	0.00512434	-0.364811	-0.661704	0.211376
cg20754742	STK10	0.00113006	-0.418822	-0.304829	0.259432
cg20809690	NOP14	0.00438549	0.370816	0.152928	0.207807
cg20959907	IFRD1	0.00483691	-0.367051	-0.635673	0.661222
cg21051964	MARS	0.00917791	-0.341266	-0.208481	0.273467
cg21540367	SRRT	0.0071227	-0.351724	-0.285005	0.173952
cg21638533	TNFRSF1A	0.00951272	0.339759	0.409909	0.287428
cg22168512	MBP	0.00547178	0.362247	0.489464	0.407534
cg22492709	SESN1	7.10678e-05	-0.498844	-0.409527	0.472537
cg22669995	METTL22	0.00571294	0.360549	0.284898	0.358563
cg22695402	DCK	0.00742646	0.350025	0.483908	0.305091
cg23027704	TSPAN14	0.00896745	0.342237	0.459366	0.231947
cg23190089	KCNQ1	0.0072657	0.350917	-0.202317	-0.296035
cg23322172	NFKB2	0.00467553	0.36836	0.538572	0.259248
cg23413494	ZDHHC2	0.00641757	-0.355926	-0.405599	0.168206
cg23434468	SESN1	0.000215044	-0.469186	-0.409527	0.295124
cg23506135	CSNK2B	0.00450419	-0.369794	-0.267231	0.259679
cg23634134	PARP2	0.00556715	-0.361568	-0.387688	0.343663
cg23656835	HIST2H2AA4	0.00869779	-0.343512	-0.264333	1.38289
cg24114899	CMPK1	0.00246079	0.392159	-0.208412	-1.59728
cg24354784	HIST1H2BL	0.00167022	-0.405713	-0.394143	2.32415
cg24354784	HIST1H2AK	0.000341309	-0.455942	-0.602814	2.32415
cg24354784	HIST1H2BG	0.000526941	-0.442969	-0.369489	2.32415
cg24354784	HIST1H3H	0.000859026	-0.427712	-0.274035	2.32415
cg24354784	HIST1H2AL	0.00334007	-0.381052	-0.422652	2.32415
cg24354784	HIST1H2BF	0.000513596	-0.44375	-0.389953	2.32415
cg24384817	HNRNPA0	0.00149344	-0.409522	-0.389513	0.182875
cg24583410	SYNGAP1	0.00820672	-0.345923	-0.30119	0.247437
cg25045868	TOM1	0.000915385	-0.425674	-0.223771	0.32814
cg25090002	YIPF4	0.00796284	0.347167	0.410473	0.285273
cg25249383	ZDHHC5	0.00309456	0.383864	0.165161	0.255252
cg25457442	ARL6IP5	0.00387913	-0.375469	0.319521	-0.354376
cg25983288	HNRNPA0	4.03384e-05	-0.512997	-0.389513	0.267898
cg25983288	FAM53C	0.00133637	-0.413261	-0.563425	0.267898
cg26189836	ATG4B	0.00792434	-0.347367	-0.323355	0.364014
cg26203256	MXI1	1.00528e-05	-0.545204	-0.495698	0.439199
cg26268644	SCML4	0.00518381	-0.364362	-0.267848	0.463611
cg26537640	SLAMF1	0.00709801	-0.351865	0.252042	-0.198352
cg26595208	MT2A	0.00463879	-0.368663	-0.463535	0.20275
cg26867765	CNBP	0.00965381	0.339138	0.24395	0.220041
cg26904212	ACAP1	0.000453552	-0.447509	-0.385113	0.322618
cg27028557	TPCN1	0.00135535	-0.412789	-0.413644	0.345505
cg27157434	CD2	0.000123526	0.484384	0.244726	0.427699
cg27475685	GATAD2B	0.00171276	0.404851	0.292192	0.911056
cg27475685	ILF2	0.00195925	-0.4002	-0.217808	0.911056
cg27665769	NOP14	0.00172434	0.40462	0.152928	0.16789
